# Supplementary material for: Genome-wide analysis of the Saccharina japonica sulfotransferase genes and their transcriptional profiles during whole developmental periods and under abiotic stresses
Source: BMC Plant Biol. 2020 Jun 11;20:271. doi: 10.1186/s12870-020-02422-3 (PMC7291590; doi:10.1186/s12870-020-02422-3)
Supplement: Supplementary file 1 — Additional file 1: Table S1. Genes involved in the biosynthesis of fucoidan in S. japonica. [file 12870_2020_2422_MOESM1_ESM.xlsx]

## Sheet: Sheet1
Supplementary Table S1 Genes involved in the biosynthesis of fucoidan in S. japonica
Gene	Name	Gene ID	ORF (bp)	AA	FPKM(avg)
MPI	MPI1	GENE_021848	1881	626	75.31
	MPI2	GENE_013980	1746	581	1.99
	MPI3	GENE_013986	1353	450	271.17
PMM	PMM1	GENE_007314	759	252	907.66
	PMM2	GENE_006655	1866	621	6.12
GM46D	GM46D1	GENE_026041	246	81	181.25
	GM46D2	GENE_029778	1197	398	54.34
	GM46D3	XLOC_017327	723	241	109.51
FUT	FUT1	GENE_000403	363	120	0
	FUT2	GENE_002320	501	167	4.17
	FUT3	GENE_004327	1221	406	1.93
	FUT4	GENE_004340	1725	574	1.88
	FUT5	GENE_004347	711	236	0.2
	FUT6	GENE_004353	1716	571	0.37
	FUT7	GENE_005770	387	128	0
	FUT8	GENE_006897	927	308	0
	FUT9	GENE_006955	1380	459	6.39
	FUT10	GENE_010292	1272	423	2.7
	FUT11	GENE_010970	630	209	0.23
	FUT12	GENE_013458	1212	403	0.1
	FUT13	GENE_014982	1248	415	5.49
	FUT14	GENE_018151	1164	387	0
	FUT15	GENE_018942	549	182	0
	FUT16	GENE_019520	327	109	0
	FUT17	GENE_021731	3078	1025	0.09
	FUT18	GENE_021764	462	153	0.09
	FUT19	GENE_021771	1476	491	4.85
	FUT20	GENE_024684	585	194	0
	FUT21	XLOC_015748	942	313	0.26
	FUT22	XLOC_015938	183	61	1.34
ST	ST1	GENE_000114	702	233	0.08
	ST2	GENE_001982	459	153	0.01
	ST3	GENE_002162	966	322	0.4
	ST4	GENE_005471	1296	431	6.61
	ST5	GENE_006499	600	199	3.34
	ST6	GENE_007603	1251	416	0.82
	ST7	GENE_007786	1422	473	0.49
	ST8	GENE_008160	1086	361	0.71
	ST9	GENE_009569	555	184	0
	ST10	GENE_009777	1266	421	22.91
	ST11	GENE_011825	1281	426	19.38
	ST12	GENE_011842	1272	423	29.54
	ST13	GENE_011849	447	148	0
	ST14	GENE_013439	1134	377	19.45
	ST15	GENE_014314	1032	343	1.65
	ST16	GENE_014900	1062	354	0.02
	ST17	GENE_014902	1182	393	0
	ST18	GENE_014909	1095	364	1.35
	ST19	GENE_015136	366	121	0.54
	ST20	GENE_015508	867	288	0.74
	ST21	GENE_015734	984	328	0.3
	ST22	GENE_016121	1833	610	1.94
	ST23	GENE_016405	465	154	0.01
	ST24	GENE_016416	312	104	0
	ST25	GENE_016486	822	273	3.63
	ST26	GENE_016729	1179	392	0.77
	ST27	GENE_016805	522	173	0.11
	ST28	GENE_017041	1410	469	0
	ST29	GENE_017164	1320	439	2.56
	ST30	GENE_017407	486	161	0.01
	ST31	GENE_017411	378	125	0
	ST32	GENE_018833	948	315	3.48
	ST33	GENE_018873	1233	410	1.39
	ST34	GENE_019205	990	329	9.79
	ST35	GENE_019207	1254	417	0.6
	ST36	GENE_019245	783	260	11.86
	ST37	GENE_019315	828	275	1.46
	ST38	GENE_019758	1545	514	0
	ST39	GENE_020101	603	200	0
	ST40	GENE_020104	549	182	0.03
	ST41	GENE_020105	339	112	0
	ST42	GENE_021484	1416	471	23.51
	ST43	GENE_021895	336	111	3.17
	ST44	GENE_022140	1386	461	0.03
	ST45	GENE_022848	1776	591	0.22
	ST46	GENE_023153	1194	397	0
	ST47	GENE_023232	339	112	0.02
	ST48	GENE_023233	303	101	0.02
	ST49	GENE_023471	537	178	7.17
	ST50	GENE_024538	1158	385	4.17
	ST51	GENE_026033	1164	388	0
	ST52	GENE_026617	1236	411	19.58
	ST53	GENE_026961	972	323	12.38
	ST54	GENE_027335	717	239	10.77
	ST55	GENE_027595	1146	381	1.69
	ST56	GENE_027596	705	235	0.17
	ST57	GENE_028303	1464	487	11.83
	ST58	GENE_029658	936	311	2.77
	ST59	XLOC_003218	387	128	11.79
	ST60	XLOC_006206	477	158	0.3
	ST61	XLOC_006218	984	328	0.2
	ST62	XLOC_006219	1785	595	2.58
	ST63	XLOC_010290	489	163	0.95
	ST64	XLOC_011209	1266	421	21.95
	ST65	XLOC_015241	1050	349	7.38
	ST66	XLOC_016866	861	286	0.14
	ST67	XLOC_019981	774	257	11.86
	ST68	XLOC_021767	327	108	0.18
	ST69	XLOC_024652	942	313	5.01
	ST70	XLOC_026654	351	117	3.87
	ST71	XLOC_031328	1476	492	6.22
	ST72	XLOC_031329	189	63	0.05
	ST73	XLOC_036777	618	206	2.71
FK	FK1	GENE_023588	4620	1539	31.86
