# Supplementary material for: Genome-wide analysis of the Saccharina japonica sulfotransferase genes and their transcriptional profiles during whole developmental periods and under abiotic stresses
Source: BMC Plant Biol. 2020 Jun 11;20:271. doi: 10.1186/s12870-020-02422-3 (PMC7291590; doi:10.1186/s12870-020-02422-3)
Supplement: Supplementary file 2 — Additional file 2: Table S2. Subcellular localization prediction of the ST proteins. [file 12870_2020_2422_MOESM2_ESM.xlsx]

## Sheet: Sheet1
Supplementary Table S2 Subcellular localization prediction of the ST proteins
Gene	ID	TMHMM	Signal peptide	Location
ST1	GENE_011842	0	YES	S
ST2	GENE_021484	1	Signal anchor	C
ST3	GENE_009777	1	YES	M
ST4	XLOC_011209	0	YES	S
ST5	GENE_026617	0	Non-secretory protein	-
ST6	GENE_013439	0	YES	S
ST7	GENE_011825	0	YES	M
ST8	GENE_026961	0	Non-secretory protein	-
ST9	GENE_019245	0	Non-secretory protein	M
ST10	XLOC_015241	0	YES	S
ST11	GENE_005471	0	YES	-
ST12	XLOC_024652	0	Non-secretory protein	-
ST13	GENE_024538	0	Non-secretory protein	C
ST14	XLOC_026654	0	Non-secretory protein	M
ST15	GENE_016486	0	Non-secretory protein	-
ST16	GENE_018833	1	YES	M
ST17	GENE_006499	0	Non-secretory protein	-
ST18	GENE_017164	0	Non-secretory protein	-
ST19	GENE_016121	0	Non-secretory protein	M
ST20	GENE_027595	0	Non-secretory protein	-
ST21	GENE_014314	0	Non-secretory protein	-
ST22	GENE_019315	0	Non-secretory protein	M
ST23	GENE_018873	1	Signal anchor	-
ST24	XLOC_010290	0	Non-secretory protein	-
ST25	GENE_007603	0	YES	M
ST26	GENE_016729	0	Non-secretory protein	C
ST27	GENE_015508	0	Non-secretory protein	-
ST28	GENE_019207	0	Non-secretory protein	-
ST29	GENE_015136	0	Non-secretory protein	-
ST30	GENE_007786	0	Non-secretory protein	-
ST31	GENE_015734	0	Non-secretory protein	-
ST32	XLOC_016866	0	Non-secretory protein	-
ST33	GENE_000114	0	Non-secretory protein	-
ST34	GENE_020104	0	Non-secretory protein	-
ST35	GENE_022140	1	Non-secretory protein	M
ST36	GENE_023232	0	Non-secretory protein	-
ST37	GENE_023153	1	YES	S
ST38	GENE_019758	1	YES	M
ST39	GENE_017041	2	Non-secretory protein	-
ST40	GENE_009569	0	Non-secretory protein	-
ST41	GENE_011849	1	Non-secretory protein	-
ST42	GENE_016416	0	Non-secretory protein	-
ST43	GENE_020101	0	Non-secretory protein	M
ST44	GENE_026033	0	Non-secretory protein	M
