# Supplementary material for: Genome-wide analysis of the Saccharina japonica sulfotransferase genes and their transcriptional profiles during whole developmental periods and under abiotic stresses
Source: BMC Plant Biol. 2020 Jun 11;20:271. doi: 10.1186/s12870-020-02422-3 (PMC7291590; doi:10.1186/s12870-020-02422-3)
Supplement: Supplementary file 3 — Additional file 3: Table S3. The putative motifs of ST proteins. [file 12870_2020_2422_MOESM3_ESM.xlsx]

## Sheet: Sheet1
Supplementary Table S3 The putative motifis of ST proteins
Motif	Width	Best possible match
1	137	EAKGWTLDKJRSTPNRRFMKTHANLKDLPAGAAKGLKVIYVARNPKDVCVSLLHHAKNKPGNAFEGEFSDMLRCFVKGRCENGSWFNHVLEWWEAAKADPEHIMFLRYEDMLADPPAHIKKIADFVGIDCTPEIVAK
2	159	PGGAKGYLAAADEGYEPYTAICRGENASSSDLWDCYQALKVKNPLYRGLYADQLERWFRVFDRSQIMIIDASEMFADFTGVVTAVADFAGLPEHSFVYDPEREHKSGGCAEQDHREGNDYFVEGGRYDTMIEEAELIREWYRPHNERLYKLLGREPMWQ
3	57	MHYHIGTSGQLEGTWSEAREQYKTIMRDPDNINFITIFREPRSHFLSYYYYFVEPKT
4	41	PSFKLVLLTERFDEGLMVLRRLLGWHMIDMTYMSLNZTKAG
5	57	QNKIDELTQLDRALYEAGQVEYEKRLAPLADVVEADLEEFNSLQKVVNDYLDANQSS
6	34	VIVLQDEGIVYCPIPKVASSEWKRALRWMVGIED
7	51	LHKKGKNGLELLTDRGLEETRWALESDRFLRFVVVRDPAERLVSAFLNKCV
8	53	RDYLNGLVEASVATTDEQLANIAFIKTHKTGSTTLASJLYRYGRRHGLKLAYF
9	44	NVHWRPQYCFCDLPNLLPAFHVMPFSNMSAEAEALAGRLPAAPP
10	39	QZEQATNDLINDFETRDDDVFVCTYVKSGTTWTQHIINL
11	43	NHLRKGGAGGWRDVFTVRESEAFDKIYRQQMAGSGLKMDFGEG
12	56	RYLLVRYEDIATSPELAVELVYYWAGLGPVPANVSEWIDANTKMPACDGGSERTRH
13	60	AHEALVETCRKSKAVVVKSIRLGEGLGGKDYDVSGLKVLHLVRDPRAVVRSQREHFGVSW
14	44	NPQGTKRDSASMVSIWRTLMPKZDAQAVWEGCEASGVMDALGYE
15	21	LRNPLAAEFGITTRQZLEDLV
16	163	SLPVPVVKGIGQKSAFSJPIITIIGVQKGGTTNLRGNLLTHPMLWGIRNEVHFFDQGPLKYPKLGQWEGDGLDNDIGIGGVGEILSEYAKACVFEGKKGPQKHSGMFRTDGLIVESSPRYIFNPJAPYRIKMVRPGAKFIVVJRDPTDRYFSQLRMEMCKRKP
17	29	KGARNCPYLEIMPELFPNTQRASPVSHAR
18	28	LLNKGEQSTKNYTEVVPWLESLAFSGVK
19	33	GGMIASDRKTGVSEARREEIHQFLIZRFTEYHK
20	68	IDVKGMAKREGPDPAFIIJGGQKCGTTLLYECLNQHPLVVRGGRRETHFFDWRWQPRLKTVQQQRDFC
