# Supplementary material for: Genome-wide analysis of the Saccharina japonica sulfotransferase genes and their transcriptional profiles during whole developmental periods and under abiotic stresses
Source: BMC Plant Biol. 2020 Jun 11;20:271. doi: 10.1186/s12870-020-02422-3 (PMC7291590; doi:10.1186/s12870-020-02422-3)
Supplement: Supplementary file 4 — Additional file 4: Table S4. ST amino acids sequences from all the selected species for phylogenetic analysis. [file 12870_2020_2422_MOESM4_ESM.xlsx]

## Sheet: Sheet1
Supplymental Table S4 ST amino acids sequences from all the selected species for phylogenetic analysis
>Sj-GENE_011842-ST1
MARLSLRALALLAAGIPAMTWSSTLNLEEVRRENRKYDIQMEQQHRDGDGEDGARWRTGSYRFLRAGAKEGRRKSRELYADPDPTVKWIMEGRSKQNGVDEQSQAIPDRDYLNGLVEASVATTDHQEGNIAFANTYQTGSTSMAGILYRYAVRHNLKLARVGQESAVDPKWFATQVQQGKSERVDIMHYHISNKGHLKGLWPGARENYRGIMREPDNVNLLTMMREPREHFISYYYYFVEPATKLSLEDFLMKSHGGDDFALLKNPLASEVGVTTFHNMEQLFVNDFSSFRMILLTDRFDEGLMVLRRLLGWSMIDMTYMAMDETKAGDIAVVDRPSFHDLPEKVRNKIDSLTELDQMVYSAAQVLYDKRLRPMSDVIGADVEEFQKLQKVVSGYLDAN…
>Sj-GENE_021484-ST2
MIQRPTSPPALPTTSRQAPRTHLGRRFNRRKCGGGIAVCSVGALCLMLFMAEMRTNKLAVSSSASASSNASRDEGQQPALNVVDDAGKQTPEAVPAPPDNDDLSPGLRRFGNFQQYAEMAASEEADALPTMPVVRQEGEDVTIPSFIIVGARRAGTSSLFRMLGQHPDVGSIVHERIPDDRGEFITQDPATFPKAAEWPGDRLEAGMPADKLGELLGAYARPYSLTESRSASSNPGKLVAGELGPGYLASPLAPYRLKVAIPNLKVVVVLRDPTDRYYSELRSKLCVENEDDIDWDDITNSFAMPSAAKSYLSSAVVDYSPYDKRCLGEGASAADLWKCQKAARKSHRPLLEGLYAGQIGRWLRAFDASQLIVVDSGALFVEPEKTAAEVAKFVGLEEH…
>Sj-GENE_009777-ST3
MMVTAAAAGGRGVWPGRTLLRSSSLLLLILAFVFVSFCSAAGDEEASITTVPPHGYIRQGSGNTGAADDNRNAFGDEHDADSQAVTVRRRGQEGEEESLLITQETLKKLQVVVVLQDEGIVYCPIPKVASSEWKRAFRWMVGIEEWEGTRANLHKLGSNGLERLTDRGLEETRWAFESDRYLKFVVVRDPAERLVSGFLNKCVKEGYEAGGMAFKGSQNCPYLTIMPELFPGAEKATLATHARFKGVIQRQGHQSFLELRTPVKTHIQKDQPTTSNIGNVHYRPQSCFCDLVNMLPAYHVMPFANLSAEAEALAGRLPAASPTSGVGVEIEGAGGVMTSSRKTGVTEERREEIHQFLIQRFTEYHKVDPKGATDAVDSKAKFLSERVLELIHNRASVSA…
>Sj-XLOC_011209-ST4
MARLSLGALALWVAVIPAMTRSLVINTEEEMKQHIEEEKTLWHTAFREHLSANDEEDARTLRGSRRPRKLPVDQEPSIEWVAEGGSLGQDTDYDAQAVSDRDYLNGLVNASVANTDNQKVDIAFVKTHKTGSTTMGSLLCRYALRHGVELANFSKTTSVDLDSAVDQVENGNVERVDIMHYHISGQGQLEGSWSVAHQNYLRIMRNPDDVNFITVLREPRSHFLSYYYYYLNPSNELSLEDYLAKPRNYGDRYEQLRNPLAAEFGVTTVKQMERLIAHDLSSFKLIFLTERFDEGLMVLRRLLGWGMIDMTYITLNETKPGVKRWDGKTFVDKPSFDDLPEKVQKEIDELTMLDRLLFTAAQEEYAKRLEPMSNVIEADLEEFNQLQDVVSDYLNANQS…
>Sj-GENE_026617-ST5
MAAIVSRARNSIAGDVLMPPDGLVKLKDKRVPVVEQVAEDRLDPEARPMVFTRGRVDVSLLQHLLSSKGDAVWTDEEHARSNVKLTRPAHDRWGIGKIVFVYSDDFLKKVYTFPWFHDPEWRQALQPVLDVLGIPEGKVMRCLLASMPPGCVIPVHHDTGLWVQHTHRIHVAVTTDVAEVDFFVGADVDNMRKVMMDEGRVVELNNQAKHAVTNGWSRNRVHLILDYVEDYPLDVVRLSPGTKLVQTRRSIDVKGVSKREGPDPAFIIIGGQKCGTTLLYECLNQHPLVARGGRRETHFFDWTWQPRLKTVQQQRDFYMRFFDRERLERHPSIVTGESTPSYLLRGWRWMDEQDLRASRGRGGGGAGCSRRGCHDVPERVREGLPRLTAERIRRAQPAG…
>Sj-GENE_013439-ST6
MYCVYGLSVISLSLSLSRQDVLYFYEPCRKLSGTDIDGLECLAFLQRLTQCTFSAEDSAWIADDANSVKNGSPALKSLLAASGRKEFAEAHERLVDTCINSKAVVVKSIRLGVGLGGRDYDLGGLKVLHLVRDPRGVVRSQREHFGISWGASNDADSATIAHAGGASICGSYRNQLDSSKKLGDDRYLRVRYEDIATSPELAVAFIYYWCGLGTVPASVSEWVEVNTNMPTCDGGAVRTRHLRADAEDTPFGYVYAAVPEQPLSGRGDAVVEAFVREDQRALRAPQAGTSEAAAAVVPKTQILSGGGSGSSSNNQSGQELEECAANTNEARHNPYGTKRQSAAMVSMWRTLMSGQDAQAVWEACEESGVMDALGYEP
>Sj-GENE_011825-ST7
MRLLVRRRSVLLGTLLLAAGLPPATPRLSSHREDTVQLGWEATSRAQEARGMDEAAGAGEEHQAQEEQGQTGRDLADLQMVVSGAERDVTDTEQLDYPLVPGGGEARDYLNGLVSASVALTETQLCNIAFIKTHKTASTTLAYLLFRYGRRHDKKLAYFDDHNSAIPLPEAVTQTKQGKGRVDIMHYHMSVFGQYEGTWNEAEDYYRRIMRDSEKVNFITVMREPRNHLLSYYYYFIQPKTKKSIQSFLQQQSGDKVNSRLFNPLSSEFGIRTRGEMESLLSEVLPHFKLVILTEEFDEGMMVLRRLLGWAMIDMTYSSMYKTKKGATRFDGKQLVDVPHFDDLPKQTQNAIDELTQLDQMLYSAAKNEYQKRRDSVAGFLGSDLVEFNELQRVVTGYL…
>Sj-GENE_026961-ST8
MPSSSVTSTPFRELPGRPKVVLPKWTPAKEEEVTYSLKTCRGVQQNGVHDEAVLNDLIDNFETRDDDVFVCTYVKSGTTWTQQILTLLMNKGEQGEKTYAEAVPWLETAYFGGFLAGIEATGWTPEKIVANPDRRFFKSHANLKDLPCGKAPGVKVIYVCRNPKDVCVSLQHHAKNKPFFEYKGDLSDMLRYFAEGRCENGSWFDHVLEWYEASKADPEHIMFLRYEDLLADPPASVKKIADFVGLETTPEIVKKVVAASSISAMKNNSKANTQKDLKHLRKGGAGGWRDVFTVRQSENFDALYREQMAGSGLEMDFGEGLAM
>Sj-GENE_019245-ST9
MQGFVGSPLGRRAPAAPRAQAGFQCAPRVFVPGTQKGASTFLFHAISSHPQVVQPLRGAHGFKETGRYTPGVAMGPEKLGIRLAAFPFIVVESSLEPISRCFGALAAEEPAPLAWTGTGPGQLTPSVQDNEGMRRFYDRCFSSTDPGQIIRKGIYFYQVLHWITVFGSENVLIVDSADLKSRQQETIEEVYRFLGLCPVDVGNLEAENVTPQPNIPDHKKMNADTFKALQDFYAPFNKKLYKLLNRDLGWEKNTFKGKKR*
>Sj-XLOC_015241-ST10
MQVQGMIRLVAFGLLAMLPTIAGQGTTGVALVMDASEGKYLQAATTRKMEEESLNINQSTLKKLQGVIVLQDEGIIYCPIPKVSSSEWKRALCWMNGDKDWNNHNRYLHKKEVNGLELLADRGLEETRWAFESDSFMRFVVVRNPAERLVSAFLNKCVHNGVGSVPGNGGHFAKNGALDCKYLEIMPELFPDTQVASLDSQARLNGLVEEDPEETFYHFASGIWRQVEAHSGDACKISNTHFRPQACFCDLPNLLPAFHVMPFSNMSAEAAALAGRLPAAVPGSGGGAELDIAGVDGAGGVMAASYRKTGVNEARREEIHNFLVQRFIDYHKTATRMYKADYDLLGDYF
>Sj-GENE_005471-ST11
MKSDGTSGAKLMSHGGQESVKGRSGGGRGAVIFSGARYWALTLWLLWVTLPGLSTATIAEAIEGQPAQRDTLLGEAVGGFEDGLHHGLDDENGHTNLRGTLSAMPVSINFNRRDYLNGLVAMSAVTRDSQLSNLALMRTHKTGSTTLAVLLYRYGRRHGLEVAQFAGAHSTIPIAEAARKTQESQKFVDIMHYHIGDAGPLAGTWDEAKGMYKQVLRDPENINYITIFREPREHLLSYYTFFIEPKTRMPVEDFLSQQNPDPALLQRIDNSLCQEFGLYTSGDLEHFISYSLPQFKMVLLTERFDESLMIMRHMFGWHLIDMTYVYLNQTAGLKKRGEVLKDRSPFDSLPSDVREKIDNLTRMDQALYAAGEAEFEKNKAPIAKEVDADMVVFEQLQNV…
>Sj-XLOC_024652-ST12
MMVVPEWLPTQKGDKTEVIYPLHLVNGTYQGPHQEEKATNDLIRTFETRDSDVFVCTFVKSGTTWTQHIINLLLNGGEPSHKNYTEVIPWLESLTFNDVRDEAPDLHREAKHWTLDALKSTANRRFMKTHANLKDLPAGSAKGLKVIYVARNPKDVCVSLFHHASNKPTNAFVGSFSDMLACFVKGRCNNGLWFKHVLEWWEAANADPEHVLFLTYEQMLADPQEQIRKIADFAGIDCTAETIAKTVEGSTLAAMRKNPKANIYQGVPHLRKGGAGGWRDIFTVRESEAFDDIYRQHMKGSGLKMDFGEGLVM
>Sj-GENE_024538-ST13
MISYRPSHSSNAGTEHVGLFSPSLFAPSAKHQNIQFDDRETSSGVQSLSEMLSLLEGSSEDLPVEAMRDYLNGLVDESVARKSEQLANIAFIKTHKTASTTLASILYRYGMRHGSKIAKFDQGGTYVDLDVAAKQVSKQGRRVDIMHYHHAWNGFYSGTWEEARSKYTNIMSDQEAVNFVTVLREPIAHYLSYYYYFLNPINKMSIGEYLLKNPHKKLLYNPLAAEFGINDMAQMNDFVRNQMPKFKMVLLTERFDEGLALLQRMLKWDPIDMTYCKMLQTKKGETRWDGKPLENVPKIADLPAEILAHIKARTQLDTRLYQAGILLYRQYKLEFGVGVDEHFQAFQGVQKVMHRYLDVNSSSDALHWYVGDVDIYDHGPPVLNF
>Sj-XLOC_026654-ST14
MPFRELPTRPRMIVPDWLPAQQDKEIQYTLSLVNGVYQMHKQEEQATNDLINDFETRDDDVFVCTYVKSGTTWTQQIISLLLNKGDQSTKNYTEVVPWLESLAFSGAKDKPAASQHE
>Sj-GENE_016486-ST15
MVGIEHWDADDVELHHIGTNGLEQLTSRGLEEAQWALATDRYLRFVVVREPAERMLSAFLNKCVLAYERGSLVKKGARNCPYLSYMPELFPNSNVESPVSHARLEELVERDPEGTFFHFVSGIWREAEARGSTCKIINIHHRPQACFCDLVNLLPDFHVIPYSNLSAEAEALASRLPAAVPNPGLGVRGDAFEARGAGAMTASDRRTGVGEARRDEIHQFLKERFTQYRNESKEATKDATHAGEHKAKFLSERVMQVMHKIAEKDYDLLGQYF
>Sj-GENE_018833-ST16
MLYGAALQSSSSGRRPRSQAVAAYLGKIFLAAAAATSVALYWSRGGFHIVPPSNGNESDAPQQAQHGLVDDKSSRVSSGAGLINLRQSGEAGTSGWYPMVELDHPWQFKGAVALKSERIAFCPIQKVACTEWLKVLRWIDGQSDWEQPRHHKHGLDMLQELGTARGNEILNRRPGDKTHALITEAFNNRGKKEMFHGYVMSITERVKVDPCHQNGHWSPQFCHCSLDVTAPAFQIVGWSNMTEAVAAAIVPSASSPQRGSEIAEFLDGRMRENHERKGKKTEAGRSVLESYSELSLQAVHEAYRKDYELFSDCWE
>Sj-GENE_006499-ST17
MVLEEGAERVERLSECFKDAADNGLFGREPEVTSCRDSKGPKQCEGNPPCQICNTHTEPWCNPRDYLEEVMFNAHVGKSVYVMQLQRWFNVFGRESFKVVFTEDMAENPLETLTEVLEFLGLDMLDAQGHKGLRSLEEWKDIVGARYNTADRAKKEKLDAQVTPEVVQSMREFFGPYNKALEDLLGRRLPDAWGVAREG
>Sj-GENE_017164-ST18
MNSLEAPPVDDLGGTKAKREPRATREGPVYNDNGLQCVGFRLGHCCGVDLLDHRHRCHRRRHDRARSINRAETAKFHSGRNTTAAAAAAAAARLSRHQHHQLDVGGSSLRTREDSTARGVFRQQGNQPANNSSSNSSSSLPGSELPFLLEEGEEQEKRTALEPAQPRWVRVMSSLAMHPAMYVPGDGMVYCPIAKVACAEWRKTLRWMLGIPDWDTGPIHEQGKNGIPLLSKRRPRDVELMMNDDTWLKFVVVRDPADRLLSGFLNKCLGAEWQNCPYVEFMPDRFPGATERNAITDAQLLSAINLEPRRVFRDFMVGVQEDVRDRGCRVNSHWRPQYCFCSIARFRDSYHVIPFANMSTEAVKLVDHMPRPSPDRATLLREFMVTRFSTNLDAKAQGA…
>Sj-GENE_016121-ST19
MKRRLGNILEQCNGRVDIMHYHIGTSSILGMPWRAAAEQYKTIMRDPDDINFVTIFREPRSHFLSYYYYFVSHKIGNKPVEKFLLEPSHTGDRFWESMQNPVAGELGITTHQELQDFVDNAIPKFKAVLLTDRFAEGLMLLRNIFRWHMIDLSYISLNETNARMKASKKNAKRKGSEVRRPTFDELSIQCRLGNAGYHYRASGINQCGSVRSSACCRYGGGIPVLLAGAYRHDENRGATTAVVLGGTGLYDSESFFESIFPNILLKPCSQATFLSPGPVKHARRNIAAIGGAFFDSSATRRAFAETETSRLREAAPSHLMSHPHDPAYNPMNRAAASCCLPSLLDLSRYKKETLRKQRPGSITPSAQSTRMRAAATSNDFVSPDRSIALWLSQAQNKID…
>Sj-GENE_027595-ST20
MRGSQEQGWEQRSGHDTPGDALTKQYSSFAEYALEASTRKGLSSLPVPVVKGVGQTSAFSLPIITVIGVQKGGTTNLRGNLMTHPMLSGIRTEVHFFDQGPLKYPTVGQWEGDGLDHDIGIGGAGEILSAYAQLCAFKGKKGPMHYTRSFRTDGLHVDSTPQYIFNTLAPYRIKMVRPGAKFVVVIRDPTDRYFSQLRMEMCRSKHLEDHVERDILYSIYHPPGGAKWYLAAAEEVYEPYTEICRGENASSSELSDCNQALKIKNPLFRGLYADQLERWFRVFDRSQIMIIEASEMFADFTATVAAVVDFAGLPEHSFVYNAEREHASGGCEEEDHRMGLDYFVPGGRYEKMLEEAEVIREWYRPHNERLYKLLGRRFMWQ
>Sj-GENE_014314-ST21
MVHGLECLALLQRLTRCAFSLTDSAGIASDKNAVSYGSPELNILGAAHGAKQFFQAHEQLIETCNKRRAVAVKSIRLTEGLGGKDYDVSGLQVLHLVRDPRAVVRSQQAHLMTSWGGRGRVKADNRKTSRAGGTSVCGTYRVQLDTSKKLEESRYLLMRYEDIATTPEIAVELMYYWAGLGPLPANVKEWIDANTKMPACDSGSHRTRYLRASTTSNDTSFGYAYTIPEYLSAGREDDKGVTRMARTALGIAAPRTSAANVVSREFQGIGSGPGGKKNGRHSGRNLAECLNNTTEATANPQGTKRDSASMVSTWRTLMPDEDAQAVWEGCEASGVMDALGYEL
>Sj-GENE_019315-ST22
MYWRTENFLGRRFTEEFCAPPLSTVLSKLRRPSRTSEYTRTPTNRRPWPYRVAATAGETCGVCTCSIACSHVISFCLMPWQIFLRSFRSNAREVKLRHALSQPVPSPLNMGRQKPLLGPLRASSGLTMLTEEMDEGLVLLGRLLGWDPIDLTYASLLETGDGFIRWDNKPVKKAPKPKDLDSHTLSELARVTDLDAQLYRAAKEHYKEVRELHSDGLEEAVREFRALQSDVLSFLQEEPTDSPARDWYMPESDYYFYSADETTWWQEEYPPALPF
>Sj-GENE_018873-ST23
MSERTTSTCAVIGKHQADGADCCEGPQEKAPRLGGAWRKACFTASLVTVVVVMLVMLASCRNRKGGLARLMLPPHREQETRDEPAPAAATSAAAAAGLGQEEAGGDTQTATGATAVGPSIGEPVAELDSPRGEEDSEALGVVVMLTDPQQMANAVFLKSEKIVYCPIQKVASAEWNRVLRWVDGDPEAMVGDPWKKGTLNRLKDTNIERVNDMLNSPEWLKFAVVREPAHRLLSCFLQKCATWNMRNEYENCPYLKLWPSLFDNEQRKHDDKTFTVITKAFKEHGRRSMFSSYVAEMARRVKRAPCAQNGHWAPQYCHCSLDITAPAFQIVGFRNMSEAGASLIVPAVSSPQRRAEVSEFLKSRMGADHDTGSKQTGSDALFDKFYTDDMLAQVRDAFA…
>Sj-XLOC_010290-ST24
MVIVLQDEGIVFCPIPKVACSEWSRAFRWMSGIQDWEIDGLSLHRFGRNGLEQLTRRGLEETRWAFQTDRFFRFVVVREPVERMVSAFLNKCVLGYDSGLYAKHGIRGCEYITIMPELFPDTPITSPGTPETHARLKELVEADPEDTFFHFVSGIWREAEARG
>Sj-GENE_007603-ST25
MRRGIFCFAFVLALRRSCAQADCRTLRRDTTTVEPDQTETDDALSPGIGQRRRAGTREGPVLATTKQSVSASDREELTSVLQSGDVAGARDHLNALVEESVSTDDPQLSNLAFFKTHKTGSTTLSSIFYRYGIRHDLKVAYYPRKRMVALPIEEAFPMILEECDGRVDIMHLHIGTSTEFHMPWREAAEHFKTIMRDPDHINFVTLFREPRSHFLSYYYFFLFTPLGHKPVEEFLLETHWADDRHWDELHNPSAGELGIATRQQLEDFVENDLPNFKLVMLTDRFDEGLMVLRNLFGWRLIDMSYEVLNQTSETNKVTRKSPNGRGTAKDHIPTFDELSLQAQNKIDELTSLDRALYEAGQAHYQKKLAPLAPQVEADLADFDSLQQLVHQYLESNSTS…
>Sj-GENE_016729-ST26
MRIWRKSGRRKGRGVRGFSISGRIGGNSRRSEGSSNRRFDGISRRNCFSSRSVYTNNRTNSNGNISIASRHYQGLDAGRLLVTRAEFYDVSKVEPLSYALGTFLVQNSHGFCFQVVIKQLLNKGDQSTKNYTEVVPWLESLAFSGAKDKPAASQHEAQNWTLDSLRSTPRRRFMKSHANLKDLPVGAAKGLKVIYVARNPKDVCVSLLHHVLNKKGHAFGGGFSDMLTCFVKGKCENGSWFNHVLEWWEAAKADPEHVMFLCYEDMLADPQAHIQKIADFTGIDCTPEILAKASRMITRNAVRCTIAASVRGFNCHTALMTGRDTLAGSTISAMRTNPKANIRPFENHLRKGGSGGWRDVFTVRESEAFDKLYHEQMAGSGLKMDFGEGLVM
>Sj-GENE_015508-ST27
MDDYQCTCPNCPPKWHRILHLVRDGRDVMCSYYHFRLGLKNLDPPDMSFEMFLKADIYPGFGWAEHVNSYLNLAGNSSYDVLTVKYEDLHRDAFETMLKVSKWASLDTREEVIRRAIAKSSFKSMRKKEESTGLLIFDDKYSKRDHSWRMTRKGQAGAWEECFTTPNSKDIWNERAFQTMFDLGYVTDERW
>Sj-GENE_019207-ST28
MGRLMGHNPSHRDAPWGNSLYVIQPMGCFPWDGRCTLKTAHETTLGTQLIPWDAHGNANVPWKQPMGPPMGRPMGELIGRNAAHGLCPMRQFKSHGNGPWGTINAMRCPMGNLMGHNAAHGLCPVRQFTSLCPMGQFTSMVAAHGMSHGIHGMHMQATWDMLRPMDRLPRPMGATHGTTHGSHYARAGSCLSGEPPSPAIVYGHRATATAFIHAKGWTPAKIVANPARRFFKTHASLDDLPSGKAPGVKVIYVCRNPKDVCVSLQHHSKDKDVFQYEGEFSDMLRFFAEGRALGGSWFNHVLPWYEASKADPEHILFMRYEDMITDTPAAVKKIADFVGIETTPEIVKKVVEGSTVSVMKRNANAFGPLYVNHVRKGEKGGWRDCFTVRQSEQFDVIYR…
>Sj-GENE_015136-ST29
MAARKELHFFDTKPPNTKTSEFYASSFGRLNGSEALENQELFVTGEATPFYLASRNACMHIRKLLPEARLIVLVREPVKRSYSEHQMKRPHYFPVVSLSGGWFIRLRVASVAPRMRGMFAL
>Sj-GENE_007786-ST30
MLGEIFRQNEDVFYLYEPCRANGEGMVGTYDEALWGEQCFALAQRICRCEFTLEDSDRLATDRVALEAGSPVLLELNRAAAESTVDALDRAHAAVMDTCKKSKAVVLKSIRVRDGISAPVLEALGLKLVQLVRDPRAVVRSELETLGLHLAKDRDPSIDGWRSLSKKEVKKRAHLVLANDVCGIYSQQLAISKALSDDRYLLVRYEDFATLPKVETELVYRWSGLGKTPEHVSSWLDENTKMSNCDPPEEHGATRHLAIAGGSGLRGAGAGKYAYRSLPNTDNQEKAVPPRMLQPTRNTKKVDNDNSGGVEGGIGGGGGGGGGGGGENGLNLRGFDALKDAFPSSLITHQEEKEAPRMVQSVNNNNNNIKNNSSGGDEGQRVLRNNSKNTRNDRRGRGG…
>Sj-GENE_015734-ST31
MHYHIGTSATLGHTWNAVAEQYKSIMRDPDNINFVTIFREPRSHLLSYYYYFVSHKIGHETVYGQLFRPTFNVNFPVCSVLAAFASRTKCMRRPLTTVRLTSVGANSLNGMKHVEQFLLEHPHASNPYWESMHNPVAGELGITTQQELDDFVENALPKFKLVLLTDRFAEGLMLLRNVFGWHLIDMSYVVLNETSSQRSAPNKKGVNKGGVEDHRPSFDELSVQAQDKIDELTNLDRAMYEAGRVHFEQTLAPLAHQVEADLAGFSSLQQLVNDYLDSNQTSLARNLYMYGDFFGYFPPRAPF
>Sj-XLOC_016866-ST32
MAFTQQEQATNDLISDFETRDDDVFVCAYMKSGTTWVQHIINLLLNKGEPSTKSYAEAVPWLEYLTFTGVKGQPASSPSNVEAQSWTLDELRSTPNRRFMKTHANLKDLPAGAAKGLKVIYVARNPKDVCVSLLHHLRNKRGNIFTAQFSGLLECFVKGRCDNGPWFNHVLEWWEAANADPAHIMFLRYEEMLADPEAHIQKIADFTGIGCTPEILTKTAAGSTLTAMKQNPKANIQPHTNHLRKGGAGGWRDSFTVRESEAFDKIYRHEMKGSGLTMDFGEGLIM
>Sj-GENE_000114-ST33
MFERVDIMHYHISPNGNYHGTWSDARESYRGIMRDPDNINFITVLREPRSHLLSYYYYYYEPVNKLSIEDFLAEGRGHKKIGVLRNTLSSEFGVTTHDQLEHLIANDLPSFKLVFLTERYDEGLMALRRVLGWNMIDMTYMSMKVSKSGMKRWDGKILVDRPSFDDLPEEVQNQIDELTQLDRLLYHAVKEEYEKRLQPLADVIAADLEEFQGLQNVVRDYLDANHSSKANAM
>Sj-GENE_020104-ST34
MEMCRYKPNHPTPKEVFYSYYHRPGGAKEYLAAADEGYEPYTAICRGENASSSDLSDCYDVLWATNPLYRGLYAEQLERWFRVFDRSQIMIVEANEMFADFTTVVGAVADFAGLPQHSFVYDVEREHKSGVCAGQENVEGNDYFVEGGRYDSMFEEAELLREWYRPHNERLYALPDREPMWQ
>Sj-GENE_022140-ST35
MDQPLRPCDSRPKGAWMRMCCIGAVLVFATAGGVLLTVSSEPFDGSWQRGRRQHLADTSLDQDAGVVGAVTGGSGTGGFHTARGVQEQGWEESWRNDTRGKGLIKQYSSFAKYALESSKGVASLPVPVVKPIGQKSAVSIPIITIIGVQKGGTTSLRGNLLTHPMVWGMQNEVHFFDMTPSRYPKLGHWEGDGLQNNIGIGAVGRILSEYAKACVTEGRTFSQKHSGMFRTDRVIVESSPRYIFSPIAPYRIQMVRPGAKFIVVLRDPTDRYVSQLRMAMCKRKPDKNFASVEEMISTFFHPPGGAKGYLARADEGYEPYTALCRGENASAADLWKCYQALKVFNPLYRGLYADQLERWFRVFDRSQIMVIDSSEMFKDFTGVVTAVAEFAGLPEHDFK…
>Sj-GENE_023232-ST36
MARSPLVANGSGEDSEALVVSRRTAHNLGITQSDLKELRQVVVLQDDGIVYCPIPKVASSEWNRAFRWFVGIENWERGAGVLHRPGQNGLEQLVRRGLEETRWALESDRYLR*
>Sj-GENE_023153-ST37
MRKSVTGVVPFLVFAVHSAFAAGISDYVLQAAEDGAAAATNLQRPIGIVIMAQGRSGSTMLGETFRQNKDVLYWYEPCRSWGQGIFDSSSQLARCEFTIDDSARLGVDPAALDSGSSELAPLRAASVHPSAGVLAEAHEAVVRVCRQSRAVVVKTIRADAGVGGPDGDASGLLVVHLVRDPRAVINSQIKTFNVAHKYRRYFNNNAPPEKNSENRNATVAGKPSEADANAGAPGVGSGLTSLPWGGQERARTLGLIVCGVYKDQLDSSAKLDDSRYLRVRYEDIASSAELTVEHVYRWSGLGTVPSRVSLWINENTRLPDCGDSHEATAAAAITIGAPEGGQESHRALTEEIVNGRASSARDTTPTTAVPGSGGDPVAAGLGRAVEDAVQGVKGPGR
>Sj-GENE_019758-ST38
MMIKAGRRRILPRCKAFLYLKLMLVGFVVISFSGSTAGDEELPALTHGYVRQRNIIGLLPDDYTPSGFIQGNRDVGAPAPLASKPGGGTAGSRATTAHRHLEDVDFNHGERGVNGLPLATDSSGRKDSQAAAVRRLEGKGLKITEDTLKKIEVLIVLQDEGIIYCPIPKVSSSEWKRALRWMMGDKNWDKRDGTLHNKRYNGLELLADRGLKETRWALKSDRFTRFVVVRDPAERLVSAFMNKCVRDGYDSGIFTPRGAKNCDYLNIMPELFPHTRRASLVSHARFKELAESDPEDTFFHFASGIYSQAEKNNGNTCKIGNVHYRPQACFCDLPNLLPAFHVMPLSNLSAEAEALAGRLPAALPDSPKGGGVELDVTGVGGKGGMIASNRKTGVSETRR…
>Sj-GENE_017041-ST39
MPSLLRSDSDDELGRGRSATYPPRPSRRASEYSLDRDDWCPKGLESRRNTSPVGLGLFQGKKGGRGSLSSSSLLKKPDCLGRSLRKKWQSRGEGERGHNTNTSSSWTTKAKFTSPIPTSCESASGTSRSGGGGGGGGGGGLTSSRGARRRYRKGWEDFPPSTPTRQQRLVTAMFGLVVVLASIQIIALVLHPPREDMLINATGGLGLASIAGAGAGAGAGAGDGGGGGRGGGGGGNGNGVRRRTAGGGGGGSGGSGGLRDSFTRPGGDGVTASGGVGGGGRRGGVGEGFNGGAVQQQQQGLSLSNPRAFEMVAADMGHLKDTVEKLDLAFRETMGRQGKDLAAVVDQLGVGGSPEDNDELVRDKLVEQCRLSKAVVIKETRLPEVTPQLTTEELGAEFL…
>Sj-GENE_009569-ST40
MAFTQQEQATNDLINDFETRDDDVFVCTYVKSGTTWVQHIINLAELAEYTNDCCKKHMAVTRDIYIGSGLPSNRARSEEPHPNPVARVPRARFSLHSQIRKSDSDGETTSRSDARREGSRRSPAGGKGWHERRLYRLLTGIAKHIMAKRGGEGIASEPFELVDEGDGASATFEATSAELLAATA
>Sj-GENE_011849-ST41
MLRNPLAAEFGANTLKQTQHLLLHALPSFKLIVPMLPNIAVTIIATTSTWYCIRVVASALRLLPLSMLKPRIVYAQKPPYFTRKVFLTERFDEGLMVLRRILGWSMIDMTYMKLNQTKAGVHRYDGRPLLDAPAFDDLPEKARRGEGC
>Sj-GENE_016416-ST42
MDVKGMAKRDGPDPAFIILGGQKCGTTMLYECLNQHPLVVRGARRETHFFDWRWQPHLKTVQQQRDFCERCDRHDDAGQNTL
>Sj-GENE_020101-ST43
MACTKFVVARRYFSQLRMDMCRSSRHRNLMPKELLYNMFHRPGGAKGYLAAAEEDYEPYTAVCRGENASSSDLWECHQALEVKNPLYRGLYADQLERWFRVFDRSQIMVIDGEKMYADFAGVLTAVAEFAGLPEHRFVYDPKREHKDEGCAEQDHLEGNDYFVEGGRYDTMIEEEELIREWYRPHNERLYKLLGREPMWQ
>Sj-GENE_026033-ST44
MWTAYRLGSNSRLPATQLIPHNPSSRSKHPMNKLYLHRSFFRLTQCAFTLEDSTGIASDHNAVSAGSPELSRLRAAYGAKWFAHAHEHLIETCTKRRAVAVKAIRLGKGLGGKDYDVSGLKVLHLVRDPRAVVRSEREHFRVQWGETGEGKAGKREVMRAGGVRYLLMRYEDVVTTPELAVELMYYWAGLGPPPSNVMEWIDANTKMPACDGDSHRTRHLRASITSNDNSFGYAYTTPEHPSAGREDNKGVVLAAQTAMGIAAPRTSAAGVVSRGFHGSASGPGGTGNGRHNGRNLAKCFDYKAAEEGDAQGTKRDSASMASIWRTVMPQQDAQAVWEGCEASGVMDALGYDL
>Ec-00_003960.1
MPPYVKTLLDIVRSAYIFSLLVVGSDALYARREADQPPEYCTVFHHMVKSAGSTIKSTLRSASRGEGIPLPGLCVDGPQSIPTCQKAFNSSAVIVGYAELMRTPLEAVRKNCEYFTLLRHPIDRLVSAFFYCPLDHDRQLRPLKFCGNADHPVPATERLLEFAQIYWQNMAFKQMTFGMYCFPDLICEPTRVGIAPGLGEPGGLAVLQEVETILTGYTAVGIMEHWELSMQLFNARVRSPVRDWNMAVLNNPGVRSGLRDQVLQWAHDSPAVHHVVAADMLLYSFALSVFKHQTTVALGTNWLEGGSQR*
>Ec-00_004000.1
MKASSITPWSKVAFCVLGCVHFLAYLPSGAVHPGMVAPPKPDDDSSAEGRYSAEDWFSAEDRYSAAPRPQQAEAAEGDRTNAAAPGVLEVWATTSADAEEEALLRSRERKSQEITSPVDGIHVTPDGDVALPGARTSRASSSVAVPVRALASPDQCWVFMHLQKCGGSTVKYMLRRSYGSRYSIYDSNQWKLGDDISANFGVKLARGETWNVMAGGYTEALRRSEPVDAGCRFFTLFRHPIARMVSAYFYCRSTLGDAACASEVVDAKDVDLLTFAKHWGNFAVRQFALGFVPSDGVQEYIRTPEAQALHDFDLKKIAGWYQLKMYLERPEKGDWGVPGQSEAMTVEHDAAATLEAPLYDLLQPAMDLIRSGYVAVGILEQWNTTLHLFDHALEIPGMY…
>Ec-00_004860.1
MAKVLKAIVSVFIVTAGGAGNTKRLHYPEASLGTASESWRIHSDVDVRDTSVSVRTMANDGESTRLLKEPHEETSIQPVDRPFIESPGLGGVWKQRQGISLLALGEPKSATTWMGRMVPALAIELCGSFNNPWCQLGGLMVHPNVPAPCYEFELFNNTADGNHYADVFLHFYGQHKHKIPGMNQPGLPAECRNGGRVHPDSFMDLPPCELDESPTRQRLTSCLWKTSPSCAKRMSIVRPSVRSLVIMRDPRNVVISEYKMRTNGGSNPMPVGYRSLDEFVKWKFEVIVSWMHQRYMWHTGPLMERSSHVVVYDDLQESHIGFIAIAAFIGLECSEAQAAEVWNAHQQRSHDGGYGTHGLPVETIRFMNTTMARLLPPTLALRWDVQPLDER*
>Ec-00_005410.1
MGRRAGVLRDLILHRKGSSTHAKMAKRMPFRDLPTRPRMVVPQWLPMKEEKETKYTLNLVNGVYQMHKQEEEATNELIRTFESRDDDVFVCTFCKSGTTWVQQIITLLLNNGEQGEKNYTSVVPWMESLLFTPSANQPRGPGRDHEAKGWTLEKIKSNPERRFFKSHANLKQLPVGTAKGVKVIYVARNPKDVSVSLYHHVRNKQRDVFDGDESDMIRCFVKGRCENGSWFNHVLEWWEAAQADPEHVLFLHYENLLKDREGSIRKIAQFAGIEHTPETIAKTIQASTIDAMRQNAKVNTRPGENHFRKGGAGGWRDVYTVRESEAFDQIYMEQMEGTGLKMDFGEGLVMP*
>Ec-01_008810.1
MSTSTPFRELAGRAKVVLPTWELRKEKEEVKYVLNVCRGVPQNDAHDEESLNNLIDTFETRDSDVFVCTYVKSGTTWTQQIINLLRNKGEDGDDTYAEAVPWLEAAHFGGMLGEKEATNWTLDKIVANSDKRFFKTHANLKDLPCGKAPGVKVIYVCRNPKDVCVSLKHHATNKPMFQYTGDLSDMLTFFAEGRCENGSWFDHVLEWYEASKADPEHVIFLRYEDILADPPTYVKKIADFVGIETTPEIIEKTVAASTISAMKSSAKANTQKEVNHLRKGGAGGWRDVFKVRESEAFDRLYREQMKGSGLEMDFGEGLSM*
>Ec-01_011430.1
MRASFLPPWSKIALCVFACVCSLAYLSKAAVHPAIVAPPKPDDASSAEGQYSAEGRFSAEGQHSARGRHSAEERHSAEDRYGAAPRPQQAAAAEEEEETKAAAPGVLEVGATTPGSAVEEGHGSLRSREGEVQEGKSHEDGIDGTPDGGVALAGDGASRSAASVAATVQSPASPGQCWVFMHLQKCGGSTVKDLLEDRWGSRFFIYDSMRWKFGDEFSAKFGAKLALGDKWNVMTGGYTEALRLSEPVGAGCRFFTLFRHPIARMVSAYFYCRSVSGDVACASEVMQAKDVDLLTFAKHWGNFALRQFALGFVPSDDVQEYIRTPEAQALHDFDLQEVAGWYQLKMYLERPQKEDGGVLGQREAMTAHQDAAATPDAPLYELLQPAMDLVRDGYVAVGI…
>Ec-01_011450.1
MRHEEMRRTFNGSEYSRSFRGRPPKRVTDGQRQAAARPPSFTSKCLLGGGLLLCLLYGGHHAHVLPRPDAAEKSPQDAPALNIEDSPRSENRCWIFNHLQKAGGTTVKRLLFDSWGSESTTYDSYQWKKGQGYAESVAASLASPAGWSAAAGGYLEALRRTPAFQPDDERTPCRWFTVFRHPVSRLVSAYYYCREDPSDQLCASEFVSSRNVDLVTFARHWGNFALRQFALGFVSHDKVKDFLVSPNGGGAMGLTAEQVELMPGWYMLKLFLNDRSGVADDTSPEGTRLEYMFRPVVDLLRDNYAVVGILEDWNATLSLFDSALDMPGMTWREEFERSGKLNVDTRFKGEKQDVLQQALSDPEIVKHLSLDLRLYGQAVDIFNQQRHSYGIAQHGGLDN…
>Ec-02_005090.1
MIKQRPISPSLLPTTAASAATPSNGSRFASLRRAVQGRPSCSTSARTVCVLLAALCLVFFVAEMKEAPRSIHTSSAAQNSASSEPDPDSAPSTAVVVVKDQDHEEEPQKQAEEVENMPPAAFLGGLRRFESFEEFVERSRAEDGPAAMPVVPLDGKHVTLPSVIIVGARRSGTSTLFSMLSQHPAVGSMAPEPRPELSCGFMAQDPETFPQEAEWPGDNLEKELPASVLGKLLEEFARPYTVSESRHEGVDAPNLVTTAVSPGYFASHLAPYRLKLAMPDVKIVVVLRDPTNRYYSELREALCADEVDWEDIMSSYAMPAASKDYLSDAVLDYSPYDKRCLGEGASAADLWACQKGLEKSHTPLLKGLYAPQLERWQRAFGESQVLVVQAEKLFQEPEK…
>Ec-03_000350.1
MPPFMKMLLHITRLACIFSLLVVGSDTLYARSEPGQPPEYCTVFHHMVKSAGSTVKSILATATRDEGLEKPAVCINGNDRKSACLEAINSSAVITGYAELMRDSLEVVRGDCEYFTVLRHPIDRLVSAFFYCPSDHDVQIRPRKVGVHGQRPRRLWRLRSP*
>Ec-03_003890.1
MSAMASTKPGGVPPPGDGHHSGWARTAAAAPSHGQGYRYCPAPRRGGGATASAPVADGGERGGYYTGRISHGFGRRAGGGRRGGTAVGCLFALGVLAWVWVMGSFRTFFSVGTPSSSAAAPTREPLGPASSAPRRTTSGLPAVHAPGLDTPAAADGGGGRDAVSLATRNGANADSIPAGGGPDYLHKPRLEIESGAADVSGPYDQFPGPQADGREKGVRDGGGGRGGAFLSSEELADETLADGKARCWTDEAGNGRCLPTVFFFGVSKCGTTSLSNWLSSHPRAVFVPPPEAHDYREAHVFDNTPKYWHGVSDRGKRESLSPMASWRDTVIDFTPNYAIVGEAPLRIYDYYHQAGGGRLRSNLRFLVVLREPVARTISSWEYKSEPLGPHGNGTGNSSY…
>Ec-04_003480.1
MGHPADGSCSCGAAGNEHHSSSVGDRTETWASRRVVMICAAAAAALVVALAVARCGPSTGGAQRQDRSGNGSLGEYRDQGGSSGGVAVASGRTLHGFIKKPPPPARCFVLEGEDSSRCHANVYFFGVSKCGTTSLAHWMARHPALSWVSNVWHTRHKQGGEAHVMEMSTIKDNESTYALTAPMAAQTDTVIDYTPHYSILAEVPYRIRDMYGKTSYDGTVKYIAVLREPVARTISSWQFKYDLEGIEKGEAANPSSERRSLEEAFSEGREHALSLVKCLSDKENDQRNQIRHPGALKLYIDLQMCNPHAFLEHNMYFSHVGKSIYSLQLERWLDLFGRENVKVLFLEEMAVDPMGTITSVFDFLGVDLLDEKEGVKGLSSRTEWEEIVRTKHNLTNERK…
>Ec-04_003540.1
MAAGATAAPMLLLSLLSFLGARSGGGGSGPLLPGARHQHQSSNLGGVGKRGGGVRGGKWGGTGAFQDPSVAAAAAAVTESRAGTSLAGAGASVSATTARTLPADGDYLTPADFEGPRIRSERRTPGRDSRKYFGFSGGVVDIVGGGSGGDAKSDGREGGPPSRESPNVSHGLLSASGDRLSDNGREHSGGWHRERCWPDHETGRHRCQANVFLFGVSKCGTTSLASWMAHHPALQWVSNLHMIGRVAEEAHVLDELGKEDFQQMLGQGPTGKYGQTAPFAEESDKVIDYTPHCSIKAEVPYRILDIYGDAARDGSNKYLIQLRDPVARAISSWTSKFDLLSLEEGFVEGDSAGDTRSLAEAIQQGEHGMAALNDCEGKERRLAAPSWDPERQKVMELER…
>Ec-04_005290.1
MAGNRLGAFKSARASKDSRKRQRSRAMVAAVVSLVLALAFLPIILTGPSDPATPMPPMPATPPDDLDSGGGVADPGREKPAPPAASASGVARRVELAAAAVAGRGSSSSSSSSASYSDNHESRQGFDGQQSWRREQEEGGGGGWAGGGDSGVPEDLSAGRAAGGGATGVVAEGEGGKLRDGRNRCFVGAEGDHRCYPTVFFFGTSKCGTTSLARWLDHHPATHWVANPRRPHQIEETGVKEAHVFDDPPKGDPAFEEGMHHEKLFITTPKSGAEDVVIDYTPHYIAVAETPHRIADIYGGRESGLKFIVTLREPAGRAISSWEFKNEYNPKKGRREESRSLAKTIEDGGRRAMKLHACLALAKSKAVSPRDRDLKLCNPRKFLEVPLYVSHVGKSMYAL…
>Ec-05_000590.1
MFSERKREKHLLCKKRSKPWLQESPSQRHKLIEFHCGDALSFMQAREALETMRHEHAKNDCGFFAFTMVRQPLEWLVSLYDDLCHRRLKGHKETCPQQNSMTPKQEMLAYPHRDGLVSYLAHGFNGWASPGSVDERTVEEILESFGRHLDLVALTSEVPQIRRYLTRRFVAPHGVLTPQVEDNLDRGELQNANKVKTIRLSDFDPDELAQLNSTIQLDWMLYEGVLATHEPVQG*
>Ec-06_007300.1
MFNKIHEDATNELIRTFETRDDDVFVCTFCKSGTTWVQQIITLLLNGGVQGEKTYSETVPWLEWLTFKFAENDGPAVRYKEAQNWTLDKLKSTPNRRFMKSHANLTDLPVGSAMGLKVIYVARNPKDVVVSLYHHIKNKCPHTFSGDMSDMIRCFVQGREMNGPWFDHVLEWWEAANADPEHILFLHYEAMLAEPQEHIRKIADFAGIKHTPDILAKTAAASSLSSMKQNPKANIYNSKKHLRKGGAGGWRDAFTKVESEAFDRIYEEQMEGSGLQMDFGDGLIK*
>Ec-06_007320.1
MEGASKMSSQMDQQQQRTPFRELPRRPKMPLPPRWLMLDDTSRNIVNIHSMVNGVCQLYRQEENATNELIRTFETRDDDVFVCTFSKSGTTWVQQIITLLLNGGVQGEKSYSEAVPWMEWLTFKFGEHEDPAIRDAEAKGWTLATIKSTPDRRFMKTHANLKNLPAGSAKGLKVIYVARNPKDVCVSLYHHVKNKRPDTFSGEFSDHIRSFVEGSQMNGPWFDHVLEWWEAANADPEHILFLHYEAMLAEPQEHIRKIAEFAGINYTPDILAKADAASSLSAMKRNPKTNLYPSKKHLRKGGAGGWRDSFTVRESEAFDEIYREQMEGSGLRMDFGEGLVM*
>Ec-07_000620.1
MAKRWVSCCMAVTLLGSTRSEQLVIHEAASTFPEGGDSTYQHNRLPQVGEGARRSYQPDFGDTQEATTRNERRVLSVEDGSGHEEVSGLEETAKYRELLNLMVTESAGKTGGQMCNVAFVKTHKTASTTLAMIFVRYAKRHDKKLASFEGRFVSNVPLAVAVQQVQENGQRVDVMHYHVHEGVWEGTWEDNTKMYKQIMQEAEPINYITVVRSPREHFLSYYYYYMQPMNKLSIEQYLERTKRHPAQHMMNPMCVEFGVHDKDQLDIFIEKHLPSFALVILTEEFDAGLMTLRRLMGWDMIDMTYSVMMETKKGVVRWDNKPLVDVPRFASLPQWVQDTIDATTALDRKLHEAAVLAYRQKAAEVGDAEQDLVEFKELQRIVTAYLQANSSSEARRWYA…
>Ec-08_002500.1
MMTRDRPLNLLLLLLAPFLPAGAWTRVPDMQLAPSDAHPDAEQHWEGAMFWLDKQAAQGVKHVRSLSAQQRSLAAEGDEATETTQGLGGVAQDHPSLEGRMKPRRSYLNELVEATMLDTDSQVANVAFVKTHKTASTTLAAIMYRYAARHELKLSHFGGGSAVSLKSAAAKTKEDRQLVDIMHYHITTQGQYTGTWDEAVKYYRRIMRDPDDINFVTVLREPRSHLLSYYYYYIQPRNQISIEEFLMHTAGSSKDHKLLYNPLSAEFGVRTAEQLDSLISDTLPDFKLILLTERLEEGLLVLARMLHWHMIDLTYCDLNETKAGSRRWDGKPFVSRPHFDSLPSKVQQKIDDLTRLDRSLYEAGKKEFEKRLAPYASSVEEDIPRFQELQSAISEYLKG…
>Ec-09_000360.1
MRPFLEWRLEAHPSIQLPDHFGGSLQQVVPGLRDEADQCLAGVDKGSTRDCDGEHKTPRTSSGELAGHLNDLVEASARDADNQVANVVFVKTHKTGSTTLAAVFYRYAVRHKLRLAHFGKGKGTIANLKKAATQTRKSGERVDVMHYHISHSGEYTGTWPQAENYFRRIMRHPDSINFVTVLREPRSHLLSCYYFYIFPECELSIEDYLMDPAHAGDENRHRLRNPLSAEFGVKTTKEMNTFIENHLPDFKLVMLTERMDESLMILRSLLGWHMIDVTYASLKARQGRVRDVTTASR*
>Ec-09_001620.1
MIACVVAGALLIVRYPHDIRPFQRGEEEAPPTRAGSARPPPPPPPPPLLPRRAAGYRRFRGGEAVAASGGSGPRIGGETRRASALAEELSEGGGGGGGGGGDTTNTAVVFTTADATALARGPGGSDGLSRVSGARRRAESQGDRRGRRNGGAGDWGDGGFRGGAARARKSGKREAVNGGGRAMAAIPTFHMLRVRKRDGEGEPLGSAPPRLEFLGGDGGGGGESATSAPGPFSLRRYESFEAYATEQSASGNAILPVPIVRPPGKGPEASRSIPLAIIIGTQKGGTQNLRSHLLTHPSLSGLRQKEAHFFDWFWFPSDPNKKRHEWPGDGRGGAGLNPSAAGEVLSAYADRAMKAVDPSKRDTMATVESSPLYLFFPLAPYRMRMVLPAARLVLILRDP…
>Ec-10_000770.1
MGRRQHHHHHMPARSAFPLLLRRVACLLSLRAIGCDALYARSTPGEPPEYCTLFNHMVKSGGSTIKDKLEIAALEDMVQGPAMCVNGIGYEDSCLKAMNSAPVIVGYAELLRYPLEVIGRKCEYFTVMRHPIDRLLSAFFYCPADGDVQDRPTKWCGYANDPQPVTDRLVEFAEYGWKNKAFRQMTFGLYCPPNAFCEQAEGILATYTAVGILEYWDLSMQLFNARVTSPVWDWEDMEHSNRGQRSGLRDEVHRWAHMSPEIHRIMATDMLLYDYSVSVFKLQTSASLGTLWE*
>Ec-10_004010.1
MRDYLNGLVYDSASKRTEQLSNIAFIKTHKTASTTLASILYRYGMRHDSNIAKFDQGGTYVDLDVASKQVAKQGKRVDIMHYHHAWNGFYSGTWDQATAKYAKIMSNQADVNYVTVLREPVAHYLSYYYYFLNPINKMPIDEYLLKNPHKKLLYNPLAAEFGIEDMAQMNHFIKKQMPKFKMVLLTERFDEGLALLQRMLQWDPIDMTYCKMLQTKKGEMRWDGKPLENVPKISDLAPEILSHIKARTQLDSRLYQAGTLLYRKYKLEFGPGVDEHFQAFQGVQKVMHRYLEMNTSSDALKWYVGDVDIYDDAPPILAF*
>Ec-11_001430.1
MVGPLPVLRNSPKITKKSEMFFTAAAAAVGGIAFLSLDAWPLGASWMKQCASSRTRARGLLEGLQWATTKGRPMPAREARMSSARRRLVWATGLTIVVLSWLRHNFKEGKRIGGTSMRSPGDDDGINNDGSTQRTELRGVPMSDCASCGRDRGQWDESDEQQHRHQSGTGDGLVLIKSFKTGSTTLATYIAQVGHQRRSYFLHPKATGWFGRGELDSRRDKGQAFDISLRHVTPNTPYGVLEELVPGAAFVTIMRRPAERFLSLFNFRGDIKNKYKTPQALVTEIRAGRVPQGDARPFCNQLAWLMSGRDVDFTKIVDAEKARRVASEVMEEAERHGVVVLITERMTESVAVLAHLMQWDMDTIELNVGSQRVQDAGRGYFSCPAADTNNKCISAIRGC…
>Ec-12_003580.1
MLCGQRVSAVLLWLGAFIAAGSVPWLSFLEKQSPRVRGVVAASSNITSSRLLKSPGPRKCWVFTHMGKAGGSTVKGLMDASIKHTHHTIGLYQNHQWMRGKDSVKKGLETTKYTMIFGPYAEALRPYGGNNCKWFTMFRHPVSRLVSAYFYCKQRTRDELCATDVLSAQKTDLHTFAEHWGNYGLRQFALAFVGAEHVLSAELKRGNKARSLEFPGWYRLKEYFGGLHEAQQTETIAHRRQASNDLAMSHLLPPVEDLLRWNYSAVGILEQWETSMILFNKALEVPNFDWSAASPNIGRKNADEKFRAEEAQVLRAAWDDPAIKNFLWLDLTLYDYALSVHRKQVAEYGVI*
>Ec-12_003630.1
MGEHAIRQVDETSLTQRDLRGGGSGRRCPSHPERTTQTKEEATAVYVSSSSSHVSPREYLNSLVKASSTDTNQVANIVFVKTHKTCSSTLASMLEAYGQRHRLKRAYYHPRNDHVHPLKQAAPEILRECGGRVDVMAYHVAKFDQFALSWDQNERLYRDIMRDPENINYVTIFRDPREQLVSFYYYFIEHKTTLSIGEFLASAAAADPELNIIRNPLARELGVRDAADAKYFVQTVLPTYKLVMLHESFDRGLLVLRRLMRWHMIDIVHVPRNKSKPTVSSWRTKHGVQTYARPHYADLPLKARKTIDELTVLDRILYEGGKVIWEKTLNSMAGHIEADQAAYHSLMGTTRQFLKNNRTSLAHELYDPSRKALDSNMMHKPFDPDETFPF*
>Ec-12_003640.1
MVKAGGTTVKSLIQSSMKRMHSSMGLYTNHHWMRDRSTVKNGVTTAKSGITYGAYTEALRPHEGRDCMWFTIFRHPISRLVSAYFYCKQNGWDELCASMVLKAGKTDLHTFAKHWGNYGLRQFSLAFVGAEDVFAAEQERGIDGRPVMFPGWYRVKEYFENQFDVEQERALMQETGASNDLAMSYLLQPVEDLLSRNYSAVGILEKWETSMNLFNKALKMPNFNWQMASRNLGRKNVDRRLHDEEAQALRAAWDDPVLAKTLWLDILLYDHAVAVHNMQVEEHGIV*
>Ec-12_007390.1
MGKASRRQDGHQAEKAPCKPSNAESGEKEPRKGSWVPSITWLFVLAVALIYRFVDERQISTRELPLPSDLFVVSYPKSGNFWVRFLLAHTWLYSQPGESNWHREIDFNSIERTIPDLEYGPNRRDYQLHDKFRAFKSHQPFAPKAVAGKCADTVGTMDDHQCACPNCPPKWRRILHLVRDGRDVMCSYYHFRMGLNNLDPPDMGFEEFLKADTYPGFTWAEHVNSYLDLKGNSSYDVLTVKYEDLHRAPLETLVEVSKWAGLDHSEKVLQRAIVRSSFKSMRRKEEARGLLIFDEKYPDRDKSWRMTRKGEAGGWEECFTSPASKDIFNELAYDTLFGLGYVQDKRW*
>Ec-13_000430.2
MGSMLEQPLAEPKTLVADGPELSSFPSVSNSTILFLHVFKCAGTTLREVLTTWAKLEGWNGAIVEYCRSKTFTNAGRICLNSQNDLMNPIREKWLVAGSKLLAGHFLWDFRHYVTPPYLMVTTLRNPLELFVSSQQFMHKAETKTLDDSVAFVGQSMRSRLKWADPTDLAFIRRFLDSKTANSYDPQVMYSDEEMSAMVQTAVDHLNTFYVVGVVEQYQGFIEVLKRTLDPDESHPKLWAAAVGVKDNGSPVHSGDVLSGIDPDLVREFNATTLGRQWQVYDVALKLWDRRCREILPAEEHEALCSVPYHR*
>Ec-15_001720.1
MVRRCRKGETKEKISGSFVRYPPELPALYAGLTILSHRSMTPTPSDVRPIRKSGRVPCSNVLVLLCLGAATRAMPMTASSSLAPPCPQYPCLDPEDHLQNRSQHRPPAGTSEGLDFGGDEGRLKGAPSFGSDPPSPSVLQRDSRLFRDHPLAITRFGGRRESPVRERNELERQDQELVGTTAVRGGDAGKEKIVVTHENLPKMKNVVILRGEGIIYCPIAKVASAEWKRSLRWMVGIEDWMGNHTNLHSAGKNGLERLQEWGLEGITWALESDRYFRFVVVRDPAERLVSAFLNKCVTDGYMRGRLNRQGAPNCAYLSLMPTLFPNATEATLDTHQTLRDLVEREPEDTFYHFASGILAEMKREGDACKVSNHHFQPQMCFCDLREILPAFHVIPFHNM…
>Ec-16_001720.1
MRVRSSGAMHPAMYVPADGMIYCPIAKVACAEWRKTLRWMLGIPDWDTGPIHDQGKNGIPLLARRKARDIELMMNDDSWLKFVVVRDPADRLLSAFLNKCLGGEWQNCPYTEFMPQRFPGVSKRDAATDTKFRAAMNDEPRKVFRDFMLGVRRDVRLTGCKVNSHWRPQHCFCSIARFRESYHVVPFANMSTEAVNLVDHMRRPSPDRAELLREFIVQRFSSNQDAKAQGATSKRERYFSQEALDVIKMVYGKDYSLFGEYFEEHSASRLQ*
>Ec-16_002500.1
MAGAYRYASFVGLLFVQAFVLFMCLRGNPPFSHSHSSNSGSGSGSGRSSTSRTFFVGLPSAGPTARAAEVAASEETAGEKPRKLTPAPGQQSTEELGYDDNSFFTVVRGIARPFPRAGTATDSTVDGSNDGSRVDGALKDSYSGAAGYSLKEGDAGQKKVGVGEEDEREEGEHEEEEDRPPIRRRLRKHEPDDDVHTLLHGAQQQHNRTTSSPRGPKPSNQTNSNNDTTGYHEGIATAASGEKLPTDGSSVVAAGYHEGTATAASVEKLPTDGSSVVAAGYHEGTATAASGEKLPTDGSSAVNAVGDGRQEEAGMVRFRLEGRVESFMAGNAMREYLNLLVDESVAATKNQTCNIAFVKTHKTASTTAATLLYRYGKRHDLNVAHFHGHQSSIELPEAI…
>Ec-16_004300.1
MSVRVSSRRGSRASSASRCLAAERNRLLDKRTPKNVASQQASPTTPGKERLVVWRKQRHRARRSRHRRPTTTGVMRSSCLLLAGLLGRITRLVAAGENASLRGGSVSGDDVLRGQDGHRLPAEISDVTWNARELVESEPSSPEGILILAQGRSGSTMLGELFRHNEDLLYFYEPCRQRGQGVLGGLHETSSVGGPECFALIRRLLRCEFTLQDTDGISADRAAAEASSPVVEEPTRATRDDGTEVAKRQEALHVAHETIMEACKSSRAVVVKSIRLHDGLDGPEYDTSGLHVLQLVRDPRGVVNSQMGLWNNPSKTGGNGGDVDPAQAARKSGRTLGAVVCKSYRKQLDSFQQLGPESKYLRLRYEDFTTLPKVVAELVYCRFGLGEVPATVTGWINYN…
>Ec-17_002890.1
MMAAMVSAAPRNVGGEILVPPSGQVKLKDKTTPVIEQVAKEQLDPEARPLVFTRGRADLSLLKLLLSSRGASIWTDEEHDRTNVKMTRPAHDKWGISKIVLVFCDDFLKRVYTFPWYHEPEWKEALQPVLDVLGIPEEKMVRCLLASMPPGCVIPVHHDTGHWVQHTHRVHVAVVTDVSEVDFLVGPDPKHMRKVMFDEGRVVEFNNQAKHAVTNRWSRNRVHLILDYVDEYPLDFVRLAPGSKLVQTRRSIDVEGLVTRQGPDPAFVVLGGQKCGTTLLYECLNQHPLVARGRRRETHFFDWAWPAKGESLTVDQLRESYMAFFYAEELKSHPSIVTGESTPSYLLRGDLVIPRLKNVAGKTRLLVMLRDPVKRAYSHYHMAVDPEGTPAQLRSRGGG…
>Ec-19_005240.1
MRPDRGANGWSRRSGLIRALSCGAVALTCGWAGYSYHAMIQRSSKTNGNGKTLVLRAQEPTADKSGAPAAPVSSGEGATTSRAPWDPQGCQTILFFHIPKTGGESINQLRPGIQWWKSAYDWSSFRITGLELTEQKNHLKSMKPWLKESPSQRHKLIEFHCGDALSFMQAREALETMRHEHAKNDCGFFAFTMVRPPLEWLVSLYDDLCHRRLRGHKDTCPQQDSMTPKQEMLAYPHRDGLVSYLAHGFKGWASPGPVDEGTVEEMLESFGRHLDLVALTSEVPQIRRYLTKRFVAPHGVLTPQVEDALDRGEVGWDLAVA*
>Ec-20_003400.1
MPAKYRSKFMLGAGSAPLQMRSLVVLLAIATRFGLGTGTSDIDQDVVLRRRLGAGRGIIHQKNNAPKTRNPGAANTRTERRTESNDTSAVHSTQGKHMGTATEKQGGGSGGAASGARTAKAVGDGAQQDEANSIVARDRRFLLKPENWQHEGHGISITAKGEPKSGTTWLGRLMPQLALELCGSSTNTWCEMGGLAVYPNEPSPWYEFELLKKGPGEGGGPTLFLHYKGSNKHVIPGMSWKGHPEGCNQGGRRHRNFFEDDPPCISGPASTREQLTGCLWKTSSRCMGFVPTESRRTAVMLRDPRDVVLSEFRMRRDYYHQEKVMAVSVDDFIWDRFQTIVSWTHQRWVWHTETVLSESSHVMFYDDLQASPMGMIDLAAFMGLECSEDQARKVWESHQ…
>Ec-22_000920.1
MPRGIFQSAVDARASSKFRRVSELLAGHGPHAEATPTHLLFPDGHTYTHGTGAVWPSLEHCQQRDSGVTHVVGGAEVQCGPPISPSPPNQPGRSTCLEPASRSGGAMALHTKMLLDTVRLACVFSLLVVGSDTLYARSEPGEPPEYCTVFHHMVKSAGSTVKSLLHRATRNEGLPRPAVCINGHARTDACLEAINSSAIITGYAELIRYPLEVNRRECDYFTMLRHPIDRLVSAFFYCPTDHDVQLRPRKWCGHAEHPVPATERLLDFAQESWQNKAFKQMTFGLYCPPDTFCDEAEVESPQMLDEPGMLDILQQVQNTLAGYTAVGIMEHWDLSMQLFNARVRSPVREWNMFKQRNPGVMSGLRDEVLQWAHESPAIHRVIGTDMLLYYFALSIFKQQ…
>Ec-23_003770.1
MGKMARNIVLGWMVLLLERSRSNPMTAMVVVLTSTGPRHRNRAAGGIVVSAAPSDGSAGWSQEREEERADEAPEEGASAGLVAVSGHELRRDGGSGWGPLDRRRDPSPSAYPPPPPPADSRTNFGEGYRHNNLYSEEHNGSPRLRRRRRGGRGRRLDAQLSGGGGSVQWARTEEQARDWGVPLDAMPPEFTAEEMEELSRERAYLNGLVEETAEATGQQACNLAFAKTHKTASTTMAMILVRYARRHDMKLASFGGNHVSAIPLTEAVQQIEESGERVDVMHYHYTAYGSFDGRWAEAKAMYEKIMREGERINYITVVRSQRSHFLSYYYYYVQPEVQLSVQHFFGSNRQDPQFQYQRRRLTNPLCAEFGIHNGEQLAQFIETELPDFRLVLLTEAFDE…
>Ec-24_001640.1
MKTGWIRRLLLLGRLSLATTAAVEGGSPSAVPSPSSSSPSPDTESPPLPVGIVIQALGRSGSTMIGELFRENEDVVYVYEPCRASGKGVLGNYQMLLRTECFALARRLVRCEFDVNDSDRLGTDGFAAGFSSPVVADVHKSVKAGKGSGGGYRAELLHRAHQALMDACKESRAVAIKTIRLLDGVGDAAKYDTSGVNILQLVRDPRAVVRSQLRHWGLDRFSEALPNVRELKGMTDWRARQTESRRAVGQYLCSNYRMQLDSPKQQHLDDGKYLQLRYEDFATLPTVVAELVYCWAGLGPLPPTVATWIDEHTKMSNCDAAHGPRTRRRMATSLVATAASHEGCGGSMAVLVSGCEQGEQHHREIGHTDALRKPGNLRKRSSPGGASFSVPVGESAGPV…
>Ec-25_001070.1
MEARKDLLSPSSEDDDDDLGEPATSKGNSEGVKRGSRDDKTGGKAGTADEDREGQGLPLAVAASATGDDETGEPEILAHAAAKEFIGVLAEAGIGAEGEGLEERSEDDDDAGVRVGEKRPDDDKGEGGEGVVGVGVRASDDADDELGEAGQGGGSGGGGAAAGLRGSADDDGGGDSNETEGGGAGGRAAGLRGSADDDGGDVADGRSDPSAATSAEKDEDQAEEGDGLGSRASSTDVKQIGQRIRARSRRLDSLATGDESVAAAGGAAADARALVATTPTGGGDADRVSLVWMGPSASDGLWREPGEGSLWAEAFSRLRLTRWKPQHVSESCRIPCGHWNTASLPDGKSGAPPPILAREQAGFQCAPSVFVPGTQKGASTFLFHAISWHPQMVQPLRGA…
>Ec-26_003630.2
MEVFDSRRFLSARLVSHSVGRCQNGSWFNHVLEWWEAAQADPEHVLFLHYENMLKEPEENIRKIADFAGIEHTPETIAKTAAASTIDSMRQNPKANIKPSENHLRKGGAGGWRDVYTARESEAFDEIYMQQMEGTGLRMDFGEGLVMP*
>Ec-28_000860.1
MDPRPAFAKPGSKSPWNWVCRIVVAVLLVASAGVGLVISLVPLLDHGSTLRASAQHEGALATSSSGGFRDSHRTLEKRKLQVLGVNADESAGGGLLKQYTSFAKYALESSNSSDPLPLPLVAPIGERSLLSIPLITIIGVQKGGTTNLRRNLLTHPLVTGMPNEVHFFDQDPDIYPKLGHWQGDGREKELSPGAIGRILSEYAKTCLEEGKPKKKPAWHKNVAAMSSGVIVESSPRYILSPIAPYRMRMVLPRAKLVVVLRDPTDRYFSQLRMVMCKTEPDPGYMSLEEQISTHFHPPGQAKGYIKRAEAAYNPYGERCRGENATSADLWNCFKAMATHNPLHRGLYADQLERWFRVYDKSQILVIDSAEMFVNFTETVAVVAEWAGLPEHEFEYDKHE…
>Cok_S_s031_6480.t1
MSTTTPFRELPGRAKAVLPTWELKKDKEEVKYTLKQCRGVPQNCVHDEAHLNNLIDTFETRDNDVFVCTYVKSGTTWTQQIISLLQNKGEQGDKTYAEAVPWLEVASFGGFLATLEATNWTLDKIVANPEKRFFKTHANLKDLPCGKAPGVKVIYVCRNPKDVCVSLQHHATNKPLFEYKGDFSDMLTFFAEGRCENGSWFDHVLEWYEASKADPEHVMFLRYEDMLADPASHIKKIADFVDIETTPEIIEKVVAASSISAMKNNSKANTQKDFKHLRKGGAGGWRDVFKVRESEAFDRLYREQMEGSGLEMDFGEGKTSAVASRQGDMTRTMVPTQFPEASCRSLAHTLLFFCAEKQNKRRSFSRKFSSSVAGDFTASGTVSPQKVTPTTDKTAVSSD…
>Cok_S_s165_13030.t1
MIGCFVQGRCENGSWFNHVLEWWEAAKADPEHVLFLHYEAMLSEPEAHVRKIAQFAGIEHTPETIAKTTTATSLEAMKKNPKANIRPGQQHLRKGGAGGWRDVYTVRESELFDEIYRKEMEGTGLKMDFGEGLVMP
>Cok_S_s031_6399.t1
MISCFVKGRCVNGSWFNHVLEWWEAATADPEHVLFLHYEGMLAEPEAHIRKIAEFAGIEHTDETIAKTVAATSIDAMKRNPKANLYRASEQHIRKGGAGGWRDVYTVRESEAFDEIYLKEMEGTGLKMDFGEGLVMPPHTAGRTYTEYAPAAPSPSDLKGPLPDKYSVGKNLKLKAVLIQYEILAGSDGKQARAKSSSGTRISTGANPSSSSSSSRNGGFQLLTPSGEKLVDEITGLLGGDSLQGMGRKLMADLKNKMGTANSSPKPASSPGVQQKHQQPRNAQGSDPKAKYMEKLRKKTGGGITAGGLGATAASLPGGDADLFVARNLVSSKESANLKSAWMLRQGAGDLLTYIAARSVRLGVIAGPRTTPREFENFVKQLRQQSIRVTAAVPPEVVE…
>Cok_S_s406_17769.t1
MAQGRSGSTMLGETFRQNKDVLYWYEPCRSWGQGLFSSSSQYHRELHGWECAGLVRRLVRCEFTLQDSARLGVDPAALESGSPGLGPLRAASNMHGADILAQAHDEVIGNCKKSRAVVVKTIRADAGVGDEEEMTGLLVIHLVRDPRAVIHSQIKTFNVAHKYRRYFRGPSQHEEAVARGLQPSTNGTEAQAEAGSSLPWGGRERAHALGLIYLRVRYEDIASSAGATVKHMYEWSGLGPVPPRVALWLNENTRLPDCDEPGKYGTRRHAAAMVGLWRTQFPRDQADVVWEACASSGVLEEMGYTQ
>Cok_S_s213_14521.t1
MLLCLPALLRLGLLQGAWLDEAGVSTIVPERPISIIIMALARSGSTLTGQLFRQNKDALYFYEPCRANGEGVLSRHEQLFNEECFALARRLTRCEFTLQDSDRLAVDEFAAGYHSPAAANVHRAVKESKRKGNVKSEDALAKAHDNLMQKCKASRAVAAKTIRILGGVGGDAASYDTSGVHVLHLVRDPRAVVRSQLQMRGGLKGFKSVLPNAGELERMGDGRKKQRETRRAVGRYICDNYRMQLESSRHLEGDQYLRVRYEDLAVLPQVVASLIYSWSGLGKVPAGLATWIDNNTKLENCEDPTRRQLALAASAIGHEVASLAYDGRGGVLEGRGEGGGGSSGSSRGTENLRHRNRVATAAVSAMGSGRVSRLPPRLINRASSLTGGAAAADKTEDAV…
>Cok_S_s074_9321.t1
MLRLPLGVLAVLALMTSVPAGALPRRTDAQVGPSATHQDRLKRWDAAATGSGARADGQEGSPSVDGAMRKTTGRVDSQSTRSYLNGLVRATAAGRGNQVSNVAFFKTHKTASTTLAAIMYRYAVRHDLKLSHFGHSTSVNLESAAAQTKKSRRLVDIMHYHITPKGQYQGTWDEAVKYYRGIMRHPDRINFITVLREPRSHLLSYYYYYLQPRNQLSIEEFLMSPHDPHDKDHQLLVNPLAAEFGVRTAEGVQSLIHDTLPDFKLVVLTERLDEGLLVMRRMLHWHMIDLTYCDLNETKAGDRRWDGKPFVDRPHFDSLPEKVQQKIDELTELDRVLYDAGKKEFEKRLAPYADSIQEDNAEFQELQSVISNYLDGNSSSMANPMYRSMNVYQEPPLQK…
>Cok_S_s187_13707.t1
MEDSQCACPNCPAKWHRILHLVRDGRDAMCSYYHFRLGLGNLDPPNMEFEEFLKADIYPGFGWADHVNSYLDLKGNSSYDVMTVKYEDLHIAPLDTMVEVAKWAGLKHSEEVVQRAITRSSFKSMRRKEEANGLLIFDQMFPHRDKSWRMTRKGKSGGWKECFTSPVSKDIFNEQAYSTMLHLGYVTDEHW
>Cok_S_s340_16983.t1
MRRGRSQAHLEEGTSPAPAGGAVGGVRWLCWGQGSAAARQGADGAGLVSRPIRRRVVRSAICLACLSGFGLSWWTLGGGAGGRGRGWNAVSNFRLSDGFLRNSQEGTHTSSGGQSLNGMLTLLEGSSEDLPVEAMRDYLNGLVEESASRKSEQLSNIAFIKTHKTASTTLASILYRYGMRHNSAIAKFREGGTYVDLDSATKQIAEQGRRVDIMHYHHAWNGFYSGTWDQAKVKYSKIMSEEDDVNYVTVLREPVAHYLSYYYYFLNPINKVPIDEYLLKNPHKKLLYNPLAAEFGIENMNQMNEFINNQLPKFKMVLLTERFDEGLALLQRMLQWDPIDMTYCKMLQTKKGERRWDGKPLENVPKISDLAPAILSHIKARTQLDSKLYQAGISLHRKY…
>Cok_S_s260_15611.t1
LFLSCAALALLVYYKSKPAPPGPAYGTGGGGGGGGGVGGAGQNNGVGSSNFLSVGVGVDGNGVDPWRENRGFLRGNGTAGGAADRERWKRNVGWGDIPLSDLEPWAPLGPDPQGCLPRTSARPQAHPHVVVGWGFGSPELTLYTYRSLESILHVYPGAHVKIITIGPRYAFFYKWANVLAITQFQKYNKRGYDVKVEIYFGKNRANTIVNGWAIPGHKWWKRNEDSLLYGKGMSISQFQAVQDAVPDAYVTLYLALLELYKHGGIYVDLTTFFVRPLPTDLDGFVAGGQGQADGAEWDCSTPTTRGRRQRPFVMQYHAPQHPVVACVLGEYDEEVSTLNECIVLSKANGYGGMDCVLEALERCTKKTGLTNNLRLSGVVEWHGCSEEAAVDYTRASSTG…
>Cok_S_s118_11380.t1
MTTRRGSPTAAALLAAGRAAETKRAIRLFQTAVPRLAAITLVHTLVLALLLSPHGCGYSLVVAVERQWAPAVERKAAPVVERGNASAAVTAVAGSSGGRRIGRSEERQLETENSEGEGAGQGDSRRCWVSRDGRRRCQANVFFFGVSKCGTTSLAQWMAQHPSLRWVYNFGHPGEGGYEAHVLDKPNPIVKAHLLPTSNSRFAALAPEAVEEDRVIDYTPHYAIVPQVPHIIRELYGNSSFDGSTKYFVSLREPVARAISQWEYKFNFGRGQVTGERRPLQEAFREGVEGVNGLLGCLERQPRPSQPWDPDYIRYLDYRKCRPQDFLGDTIRMLRHHVGKSMYAIQLERWIALFGRENVKVLFLEEIDDDPVGTLEGIFDFIGLDLVDREGKNGLASRE…
>Cok_S_s172_13216.t1
MPTRRGRGVREQSVDGAEEESNAGLRDQMKDRRSASLKRARGRDSRKRRRHRITAAVLATVVVLAFLLKLRGWASTAPSLTPPPPPPPPPNRGNGVEVGFQSLESAGDGQTQQRSGLDAGASTGGRVTGRGVTLEGNGGKLRDGRDRCFVDSDGLRRCYPTIFFFGTSKCGTTSLARWLDNHPNIKWVSNPRRPNIVEETGVKEAHVFDDPPKGNPKTEQGLLHEKLAITSPKATVDSVVIDYTPHYMAVAETPHRIADMYGGRESGLKFIVTLREPASRAISSWEFKNEINPKKGRQEETRSLAKTVLDGRRRAGKLHACLSLAKASGKKPRERDLKLCNPRTFLESPLYVSVGKSMYAMQLERWFDLFGRENFKVIFTDDMAADPMGVLEDVLDFLG…
>Cok_S_s216_14578.t1
LGEAASNRQQQQETEYGKTRNGSGGGGSINGLPERASSSSSPPPPPLLPLTTSGRRLAALLLLSLAVCLATVALLQPEPTRWGQQHQQAPPNGTQGLEAGLPFLAGKGGGGTGGKADASRWVRVRSSTAMHPAMYVPGDGMVYCPIAKVACAEWRKTLRWMLGIPDWDTGPIHDQGKNGIPLLALRKVRDVELMMNDDSWLKFVVVRDPADRLLSAFLNKCAGGEWQNCPYMQFMPQRFPGVKQRSPATDAKFKGAIADEPRKVFLDFMLGVRRDVRIRGCKVNSHWRPQYCFCSIARFRDSYRVIPFANMSTEAANLVDHMRRPSPARADLLREFMVSRFSSNQDAKAQGATTKRQKYFSKEALETIKMVYEKDYDLFGEYFEDHSAPALQ
>Cok_S_s150_12482.t1
MPNEVHFFDRNPDSYPKLGRWPGDGRERELGPGVVGRVLSEYARACLEEGKPSKKAIRYKQVAAMTRGLIVESSPRYILSPIAPYRMKMVRPQAKLVVVLRDPTDRYFSQLRMVMCKKDHDKAYGSLEEQISAHFHLPGKAKDYLERGAEAYKPYGALCRGENATSTDLWDCYASMTEHNPLHRGLYADQLERWFRVFDRSQILVVDSSQMFVDFLGTVARVAEWAGLPQHDFEYDQHEFSGTCSRRRHRPDFFAVGGRYEQMLEEAELIREWYRPHNERLEKLLGRKMMXYGSRSTWALDGYIERTSTIRRRAPVCTCAGRTDVIIEEDMVCEEDVRFLRSTEKILRWVCPPTVQPLHHSGPAGVPLQRSAASPDIQERRLHRSSFRAACGRSKLLAQ…
>Cok_S_s418_17932.t1
MNESSTLTGSSTSSAAVSSGSAAAGGIAGAAGGDGGSGAELDVSNGDRLAGAEAPPGTESFPGGLRRFTSFAEYVETTRAEGRSSAMPVVNVGGNDVTLPSVIVVGGRRAGTSSLFRMLGQHPAIGSMEPDPEQQRTRGFMAKDPESYPHEAEWPGDNLETELPASVLGSLLEEVARPFTVSESRQEGSDAPNLVTTSLSPGYLASPLAPYRLKVALPDVKIVIVVRDPTDRYFSELKEILCVSDEKDIDWEDITVSFAMPSASKDYLSRAVVDYSPYDKKCLGEKASAADLWACQTASAKSHRPLLEGLYLPQVERWQRAFDESQIHVVESAKLFQAPEKVASEVAAFAGLDDNHAFFEFAVDRAASCDPRRRSSTVATAFSKRKESEPQLRKWYADH…
>Cok_S_s023_5712.t1
MEGLSSSSMSWSKMKSTRTSPSPSSCESGGSLSSRGGATLRGGPRASRRRHHRKGGWGERGAPVQTPTRQQRLVTSMFALVVFLGSIQIIAFLVHPPRGGGFGVGGLSGVAVGGTSGDGSNVRRLVSGGLQDKFLRASGVSRATEASSAGGGGLPARGGFNNNDTAAKQRQEQGLSLSNPRAFEMVAADMGHLKDTVEKLDLAFREMMGSQAKDLTAVMDQLGIEPSARRKRLPDKTVGKPDNSNDNNNNNNNNNNNNNNNNNNNNRGGSTSPATGGGDRKQRDDQQQQYKPPPTMGSGIRPETRPAGSLPAPGGGDLRASAGGASGGDRAGATVGQAQVGRRPEIGGAREAGGGAGGEGVGGGGIGAVWNAYQRGKWVNGQWIPKVLPDDTTPDLSGL…
>Cok_S_s118_11381.t1
MKATGSRKAATRTSATTTTAINFTALLYFVAVLVFCSTNAAAAASKPWVMPRDGEGGEWNILPEGPATASRRAAVSGGSPSGEAENAALRRMVLAIEKESESGQGGWAASVLNSSSAPPAHGSHAPCDAIVAKEAGAVWARGQEESGDELRGGGGRGKAEGGGGGFRPRRVQRQRQRRRQRLLSDVGKERADDEQQEARGIAPTVVAKEVGARYEDGGVLDGAMGRSLSKDNAFDHRSDRCFVAKGEEKTRCHANIFLFGVSKCGTTSLAHWMFEHPELRWVTHPDAPDKVGGEAHVMEIMGGDGHDGAYALTAPEADETDPVMDYTPHYSILADVPYKILHLYGEQAYDGTLKYVILLREPVARTISSWQFKFDLHGAQEGATHTSQHERRTLEWVFA…
>Cok_S_s084_9846.t1
MAMVQPHAKLVVVLKDPTARYFSQVRMAMCSKRQEGAAEDKNLRPFHAPGRASGYLNRARAKYAPYGPLCRGVKATANDLFECFRTVVGQNPLFRGLYAEQLERWFRVFDRSQILIIDSSEMFGDFPGTIDRVAKHFGLPQHVYTYDPRYQHSSGACARERPEYFAEDGRYNKMLEDEELFREWYRPHNQRLYALIGRDLKWQ
>Cok_S_s149_12452.t1
MVEPKARLSLCRRTGALTLLAVLAVCCCFFATAVNVTVSNANEDMNFGESRMDIIGNEERGRCFVVEGEERTRCHPNIFFFGVSKCGTTSMVKWMAKHPSFRWVSRVKSSGKLIKPGQEARAFQFQTNEEFTSKYPFTAPAATEADPVVDYTPHYSILAYVPYLIKGLYGESAYDGTVKYIVFLREPAARTVSSWRFKYDLKGIEDGSREGFRSERRSLEEAFQDGSKRVKALVECRSRYLPSQLNDEVDLKTCKPDDFLEENPYFSHVGKSMYFMQIERWIRLLGRDNVKVLFLEEVAVDPLGELASVFDFLGMDLVDEAEGKKGRASLQEWEEIVKHIRNTANPRKIEILGPQATPELMQSMRDFFAPHNAQLAELLGRPLPDEWSSVS
>Cok_S_s048_7804.t1
MARGRQGTTSTAVAWLRGLAAAGVLFFSLHRLWGVCFSERSSWSTRSDKGIAPPMAPGGVASRDRVEEIAYSAANGDRGSAYPIAVGGVASGDREESVSSPAGDKGSDSPVALRGAAASSDPEENADSPRPVSGGVGGGGGGLVLIKSFKTGSTTLATYIAQVGHQRGSYFLHPRATGWFKEGELESRRDLGHKFDISLRHVTPYTPYGVLDDLVPGAAYVTIMRRPVERFLSLFNFRVELKRKFKTPQVLVQAIRAGSLPQSDARPFCNQLAWLLSGQDIDYTGIVDEAEASRVAWEVIEEADKRGVTVLLTERMSESFAILAKRMQWDLDKLSLSAGSQRVQNLGAGYYVCPGMADGVNDECSSTIRRCNLVDEVLYEHYERRFEDLVRALPLSMSV…
>Cok_S_s325_16805.t1
MKSQARPGLYARCRTAAPPACIGAAAAAIVALSFLAVLVLGDAINNVTTALGQSKSKPTTKLSPGAIGILPAAGVRDAPMAIDKQKLGFEEAASQARSESGPGPEPVYATTVANEGGIEDEGIFRRNDGGTSQGHRERSLRGVVTRPVGSARCFFPADGGPSRCHPNMFYVGVSKCGTTSFANWLEGHPQLKWVTIPHEYNWGKPSVPPMATELDPVMDYTAHYSIMEEIPYRILDAYGREASDGTVKILVSVREPASRTISSWEYKYNMEEVPPEFQKPHYEHGLLKQRWEEGKEQIASLIDCRSRHLEEDPSLARFREVDLEMCKPADFFPSRLIAHVGKSVYYLQLERWIKVFGRENVKVLFLEEVSADPVGALQSAFTFLGIDPALSVDWGGITS…
>Cok_S_s286_16179.t1
MDSIIVFRQHRAAGLGRLSQRVPVALSGSRCHRGRRRAHNLPVFLRRASHRLPLPLPPLLLLLLLLLRLVGLQSTAVASVHTGNEVGANPGLDARIGPLPSSRRLDGLPGVTVDAETEGGVEGGEKNGNGKEGAPAPLDERASEALGVVGAGEEDPAAGEVLTPEESAEALLADRGPRCFFSDVEEPSEEDEEEEGGSEQRMLCLPTLFFLGVSKCGTTSFSEWMSHHPRIRWVRRPQHLYYLEAHVFDIPPDAAEWRRSVKSPSSSARDRLGVEAQQGDTVIDYTPNYSLVAEVPYRISSVYGRGPLRERGLKFLVVLREPAARTISSWEYKTDPELAARVAAARHPEVLLASLADRAVEARPLKQAAEEGMEMVMHLAACVANATAARGEYGLGGYE…
>Cok_S_s231_14910.t1
MGTGAVLRVESGTTPRQEQSRAQHQAHHEPAMTTTGRREGGGERIVVTQENLPKMKNVVILQDEGIIYCPIAKVASAEWKRSLRWMVGIEDWMGEHTSLHSAGKNGLERLMDWGLEGVQWALESDRYLRFVVVRDPAERLVSAFLNKCVTDGYMSGRLTRRGAPGCAYLSLMPELFPNTTQASLATHQRLRELVEEDPEDTFYSFSSGIWAEMQSEGDPCRVSNHHVKPQVCFCDLLEVLPAFHVIPFSNMSAEAAAFAARIPKPLPEQVAGVANSDVGMDGKGGMRQRGKGTGVDASRRKEIRAFLTERFVKSHDEDVKVTRAGDLKSVFLSERVVKIVHKMFVSDYEVLGQYFPPESLMVSPHGR
>Cok_S_s412_17847.t1
MGYPGVWMTESESVVYRVVPKCACSTIGQILYYSDHGAFYDGDIHDADRGLHKWAQDWSQAPIEANVNAHKSYAFTCVRNPYARILSSFFDKICGIQRNGNRYRGNLVPLLVQKYGIEVGGDDGKDDFDQIKSFRRFLLFARDTIRWRRPMEPDIHWSAMSGHISTFIVNGGRYDQIFWTETFNEGMQQVLDHIDTPHAVDLSTIPRFNESEGHGPKRAHPVEDYFDDLSMHLVYEIYKRDFELFKYDFENPANKLPIGDIDLEEVHAKLGD
>Cok_S_s206_14345.t1
MLNTGFPNHKLIILTEQFDEGLMVLRRLLGWDMVDMTYLTKNETVDGARRYGGVTLVTPPQFDDLPEDVQQIIDNQTEMDRILFDAAKQEYEKRRDSVAEYLEADLADFEQLQHVIKTFLEDNPDSEANALYRRAAIYSAEKESRATYEF
>NDg14975.t1
MASNTPSNKRILVTGTHRSGTTWMGKMLSANRSVAYIHEPFNVDEARFGLPIQHWFSYLPDVADPAAFDAAYRRLLKFQGPGMAGGGAAGKAKAFIKRLGFSMLIKDPLALMSADQLARDYGLQVVCMIRHPLAFCSSIKKWGWAFPFADFLAQPKLMADHFAEYRDDITRFANDEQPIVDQGILLWNLLHSVIKTYQDQHNEWLFIRHEDATQQPDEVFRDTYQRLGLAYTPAAQAAVAASSQSDRGETKDHQFKARDKDAVLKTWQDRLDADEIDQINAQTQVLRDHFYPEAS
>NDg5771.t1
MSTTTPFRELPGRPKAVLPAWELKKDKEEVTYVLKKCRGVMQNCAHDEAALNNLIDTFETRDTDVFVCTYVKSGTTWTQQIINLLQNEGEQGDQTYAEAVPWLEAALFGGMLGEREATNWTVDKIAANQEKRFFKTHANLKDIPCGKAPGVKVIYVCRNPKDVCVSLQHHATNKPFFKFKGDFSDMLTFFAEGRCENGSWFDHVLEWYEASKADPEHVMFLRYEDMLADPAAQIKKIADFVDIDTTPEVIEKAVAASSISAMKSNSKANTQGDFKHLRKGGAGGWRGVFKVRESEAFDRLYREQMEGSGLEMDFGEGLSISFTRKFSSSVPGELTGSVTPRKLISSNGSTQQQPKLPATPKQPPTPPPAAVDPKKAGAQEEPQREMAPNKEDVLVAKHA…
>NDg14036.t1
MAPPRMTSALGQQLQAAFQLHAQGRAADAEAAARRILKIAPKEPNALYLLGVLAHQAGDAKAAAQHFEKSYKADRNSVAALAGLGIVRLDQQRYGEAKGLFEKALALQPGDPSLLNNLGLAQKGAGGLDAAAESFRAAVAANPDYSTAVANFADALRGLGRDAEAERALRDALRRAPEDGALNAGLGGMLASAGDMDGALERFETAYRALQGRVDPEVHRNYANVLIYKGRLDQAEALLRDAAGAYPDEVLTLVDLADLLRSRGDPARKEEAQALYRRAAEIGGGLAKPSPMALHRTAAALERLGRHRDSFRAQQRAQAAWREAAARIGKRYDRAAMEREAGRIRAVFEGAPKADPQIADRRLLSDKPIFIVGMPRSGTTLAEQILASHPAVTGAGELP…
>NDg3713.t1
MAAAEAAAGEQWLSSAEVLAKNADTRGRVFDDPSFLRRVAGVVRNANATSVINTSRIVEGSNGHEAYGPEDDCRREHSCHEQVYLQQQQQQQQQQQQQPSRSRRKDSPARIAHGLARRQDHEDGHLHHDPAFDAPPPQASPDTADTLRRVFLVLRNSCAGCPANNQALRHTGLAEAALQFAVDQAPFACEAASAHPVATPVTAAAAAAAAAAAAATAAAATVVRQERAAAATAPSSDASRVRLAVRAGLQFACNYCVGSEENKALLWDAWFPRRLMELTNVLKTDRGLLSLVVALIHNCCVPTPLAAPREGRGHGAGGGKDEDEQRQPAGRGDRGRERLGSLVADRAFCCLLMKVVVPQTRVGVGGSGGDRTTESPTPEGTIGSDRDPAAEWLYLLFCL…
>NDg12921.t2
MPGSSVAPEVTDNLPGVGDALPNSSPPGNSSERGGTLEVVCPNYGRTGSTSMHMALEILGFGPCYHMEKVLRVHPKDHPQLWLDAFQGRGVAVHKIFDGYKSVADWPGAQFYKEILASNPTAKVVVTVRDPDAWWKSVESTISFNNPTMSSWGFFFVDVFSADTFLFHSMIRQIKTLHMNEEEAKADYIRHNKEILAHVPADKLLEFSVKQGWEPLCAFLGVRVPDEPFPNVKSGDVMKTRFTRINNRGWRLMMTTSVVAGASVVAASFFGGKRAGRALAAAELGLLISRIHSVVSMRRLARKQALVEMKG
>NDg10332.t1
MPTIPECEPPATSDRPERGGTLKVVCPSYGRTGTMSMLAALEILGFGPCYHLFSVIQMSPEDSQSMLPFLWCFCSSRLSAVKPDLWLDGFQGRGLRVNQILGGYTSVLDCPAANFYQEILAANPDAKVVVTEREVDSWWSSIQSTISRKNPAFGLGTFFIEVLCPDACLINHMLLHIKPLTVDENEAKADYIRHNREVVANVPAGKLLQFSVKQGWEPLCDFLEVPVPDVPFPNVNSGEVMKTFISRSNSSGWLLLVATLVIVGATVASAFHCGGQVGGCALAAAEAGVLTFRVKKALAMRRVKHS
