# Supplementary material for: Genome-wide analysis of the Saccharina japonica sulfotransferase genes and their transcriptional profiles during whole developmental periods and under abiotic stresses
Source: BMC Plant Biol. 2020 Jun 11;20:271. doi: 10.1186/s12870-020-02422-3 (PMC7291590; doi:10.1186/s12870-020-02422-3)
Supplement: Supplementary file 5 — Additional file 5: Table S5. The types of alternative splicing sites in S. japonica ST genes of all samples. [file 12870_2020_2422_MOESM5_ESM.xlsx]

## Sheet: Sheet1
Supplementary Table S5 The types of alternative splicing sites in S. japonica ST genes
	Jan-basal		Mar-basal		Apr-basal		Apr-1/3		Apr-2/3		Apr-distal		May-basal		May-distal		Jun-basal		Jun-distal
	Type	Num	Type	Num	Type	Num	Type	Num	Type	Num	Type	Num	Type	Num	Type	Num	Type	Num	Type	Num
GENE_011842-ST1	p5_splice	1	p5_splice	1	p5_splice	1	ES	1	ES	2	p5_splice	1	p5_splice	2	p5_splice	1	p5_splice	1	p5_splice	1
															ES	3
	ES	1	ES	1									ES	1	p3_splice	1			ES	1
															Other	1
GENE_021484-ST2	ES	1	ES	1	ES	2	ES	2	ES	1	-	-	-	-	-	-	-	-	-	-
GENE_009777-ST3	p3_splice	1	p3_splice	1	p3_splice	1	p3_splice	1	p3_splice	1	p3_splice	1	p3_splice	1	p3_splice	1	p3_splice	1	p3_splice	1
XLOC_011209-ST4	TSS	1	TSS	2	TSS	2	TSS	1	TSS	1	-	-	TSS	1	TSS	1	TSS	1	TSS	1
GENE_026617-ST5	ES	1	ES	1	ES	1	ES	1	ES	1	-	-	ES	1	ES	2	ES	1	ES	2
																			p5_splice	1
GENE_013439-ST6	ES	1	ES	1	-	-	TSS	2	TSS	1	ES	1	-	-	-	-	ES	1	-	-
							ES	1	ES	1
GENE_011825-ST7	-	-	-	-	-	-	ES	1	-	-	-	-	-	-	ES	2	-	-	ES	4
															p3_splice	1			p3_splice	1
GENE_026961-ST8	TTS	1	TTS	1	TTS	1	-	-	TTS	1	TTS	1	-	-	-	-	-	-	-	-
					ES	1
GENE_019245-ST9	TSS	1	TSS	1	TSS	1	TSS	1	TSS	1	TSS	1	TSS	1	TSS	1	TSS	1	TSS	1
XLOC_015241-ST10	-	-	-	-	-	-	-	-	-	-	-	-	-	-	-	-	-	-	-	-
GENE_005471-ST11	-	-	ES	1	ES	1	ES	1	ES	1	-	-	ES	1	-	-	-	-	-	-
							Other	1
XLOC_024652-ST12	-	-	-	-	-	-	-	-	-	-	-	-	TTS	1	-	-	TTS	1	-	-
GENE_024538-ST13	-	-	-	-	-	-	-	-	-	-	-	-	-	-	-	-	-	-	-	-
XLOC_026654-ST14	p5_splice	1	-	-	TSS	2	TSS	2	TSS	1	TSS	2	-	-	-	-	-	-	-	-
											p5_splice	1
GENE_016486-ST15	-	-	-	-	-	-	-	-	-	-	-	-	-	-	-	-	-	-	-	-
GENE_018833-ST16	-	-	-	-	-	-	-	-	-	-	-	-	-	-	-	-	-	-	-	-
GENE_006499-ST17	TSS	1	TSS	1	TSS	1	TSS	1	-	-	-	-	TSS	1	TSS	1	-	-	TSS	1
			ES	1
GENE_017164-ST18	-	-	-	-	-	-	-	-	-	-	-	-	-	-	-	-	-	-	Other	1
GENE_016121-ST19	p3_splice	1	p3_splice	1	TTS	1	TTS	1	p3_splice	1	p3_splice	1	p3_splice	1	-	-	TTS	1	-	-
					p3_splice	1	p3_splice	1									p3_solice	1
																	Other	1
GENE_027595-ST20	-	-	-	-	-	-	ES	1	-	-	-	-	-	-	-	-	-	-	-	-
GENE_014314-ST21	TSS	1	TSS	1	TSS	1	TSS	1	TSS	1	-	-	-	-	-	-	TSS	1	-	-
GENE_019315-ST22	-	-	-	-	-	-	-	-	-	-	-	-	-	-	-	-	-	-	-	-
GENE_018873-ST23	-	-	-	-	-	-	-	-	-	-	-	-	-	-	-	-	-	-	-	-
XLOC_010290-ST24	-	-	-	-	-	-	-	-	-	-	-	-	-	-	-	-	-	-	-	-
GENE_007603-ST25	-	-	-	-	-	-	p5_splice	1	-	-	-	-	-	-	-	-	-	-	-	-
GENE_016729-ST26	TSS	3	TSS	3	TSS	3	TSS	3	TSS	3	TSS	1	TSS	2	-	-	TSS	3	TSS	2
	Intergentic	1	Intergentic	1	Intergentic	1	Intergentic	1	Intergentic	1	p5_splice	1	Intergentic	1			Intergentic	1	Intergentic	1
	p5_splice	1	p5_splice	1	p5_splice	1	p5_splice	1	p5_splice	1			p5_splice	1			p5_splice	1	p5_splice	1
GENE_015508-ST27	Other	1	Other	1	Other	1	Other	1	-	-	Other	1	Other	1	Other	1	Other	1	Other	1
GENE_019207-ST28	TSS	1	-	-	TSS	1	-	-	-	-	-	-	TSS	1	-	-	TSS	1	-	-
GENE_015136-ST29	-	-	-	-	-	-	-	-	-	-	-	-	-	-	-	-	-	-	-	-
GENE_007786-ST30	-	-	-	-	-	-	-	-	-	-	-	-	-	-	-	-	-	-	-	-
GENE_015734-ST31	-	-	-	-	TSS	1	TSS	1	-	-	-	-	-	-	-	-	-	-	-	-
XLOC_016866-ST32	-	-	-	-	-	-	-	-	-	-	-	-	-	-	-	-	-	-	-	-
GENE_000114-ST33	-	-	-	-	-	-	-	-	-	-	-	-	-	-	-	-	-	-	-	-
GENE_020104-ST34	-	-	-	-	-	-	-	-	-	-	-	-	-	-	-	-	-	-	-	-
GENE_022140-ST35	-	-	-	-	-	-	-	-	-	-	-	-	-	-	-	-	-	-	-	-
GENE_023232-ST36	TTS	1	-	-	-	-	-	-	-	-	-	-	-	-	-	-	-	-	-	-
GENE_023153-ST37	-	-	-	-	-	-	-	-	-	-	-	-	-	-	-	-	-	-	-	-
GENE_019758-ST38	-	-	-	-	-	-	-	-	-	-	-	-	-	-	-	-	-	-	-	-
GENE_017041-ST39	Other	1	Other	1	-	-	-	-	-	-	-	-	-	-	-	-	-	-	-	-
GENE_009569-ST40	Other	4	Other	2	-	-	-	-	-	-	Other	1	Other	3	Other	1	Other	3	Other	2
GENE_011849-ST41	-	-	-	-	-	-	-	-	-	-	-	-	TTS	1	-	-	TTS	1	-	-
GENE_016416-ST42	-	-	-	-	-	-	-	-	-	-	-	-	-	-	-	-	-	-	-	-
GENE_020101-ST43	-	-	-	-	-	-	-	-	-	-	-	-	-	-	-	-	-	-	-	-
GENE_026033-ST44	-	-	-	-	-	-	-	-	-	-	-	-	-	-	-	-	-	-	-	-
Total		26		24		25		28		19		13		21		17		22		22
The classification of alternative splicing is as follows:
Intergentic: Junctions start from and/or end un with the ares between genes.
p5_splice: Junctions start inside an exon, end up with initiation site of another exon.
p3_splice: Junctions start from an exon termination site and end up inside another exon.
ES: Junction start from an exon termination site and end up with another termination site.
IR: Junctiona start and end in the same exon
TSS: Junctions start from the 5' end of exon initiation site and end up with another exon.
TTS: Junctions start from the 3' end of the last exon initiation site and end up with another exon.
Other: Do not belong to the above situations.
