# Supplementary material for: Genome-wide analysis of the Saccharina japonica sulfotransferase genes and their transcriptional profiles during whole developmental periods and under abiotic stresses
Source: BMC Plant Biol. 2020 Jun 11;20:271. doi: 10.1186/s12870-020-02422-3 (PMC7291590; doi:10.1186/s12870-020-02422-3)
Supplement: Supplementary file 6 — Additional file 6: Table S6. The proportion of secondary structures of STs in S. japonica. [file 12870_2020_2422_MOESM6_ESM.xlsx]

## Sheet: Sheet1
Supplementary Table S6 The proportion of secondary structure of STs in S. japonica
		Alpha helix (%)	Extended strand (%)	Beta turn (%)	Random coil (%)
Group Ⅰ	ST7	54.93	9.39	2.35	33.33
	ST4	52.49	9.5	2.14	35.87
	ST1	52.1	8.75	3.31	35.93
	ST41	52.03	11.49	4.73	31.76
	ST33	49.36	14.59	2.15	33.91
	ST25	48.08	9.38	2.16	40.38
	ST13	48.05	13.25	2.6	36.1
	ST11	47.1	12.99	5.34	34.57
	ST31	46.2	12.21	2.97	38.61
	ST22	43.64	14.18	4.73	37.45
	ST19	42.98	15.79	7.24	33.99
	average	48.8145	11.9564	3.61091	35.6273
GroupⅡ	ST43	50	5	4	41
	ST34	48.9	6.04	4.4	40.66
	ST17	45.23	5.53	4.52	44.72
	ST35	43.82	11.06	6.72	38.39
	ST20	39.9	7.61	3.94	48.56
	ST2	39.28	10.62	4.25	45.86
	average	44.5217	7.64333	4.63833	43.1983
Group Ⅲ	ST40	39.13	14.13	5.43	41.3
	ST12	38.02	15.34	5.43	41.21
	ST8	36.22	11.15	6.19	46.44
	ST32	36.01	15.03	6.29	42.66
	ST14	32.48	13.68	5.98	47.86
	ST26	31.12	19.64	7.65	41.58
	ST28	26.38	17.99	9.35	46.28
	average	34.1943	15.28	6.61714	43.9043
Group Ⅳ	ST10	47.56	8.6	8.88	34.96
	ST15	45.05	8.79	6.59	39.56
	ST16	43.81	9.84	6.03	40.32
	ST23	43.17	9.27	4.39	43.17
	ST24	41.1	15.34	9.2	34.36
	ST18	39.41	9.11	6.15	45.33
	ST3	39.19	14.96	9.03	36.82
	ST38	37.35	17.12	10.89	34.63
	ST36	34.82	20.54	8.93	35.71
	average	41.2733	12.6189	7.78778	38.3178
Group Ⅴ	ST21	50.73	7.29	2.62	39.36
	ST6	46.68	12.2	5.04	36.07
	ST44	40.51	11.05	5.38	43.06
	ST30	39.75	14.8	6.34	39.11
	ST37	38.54	11.08	7.3	43.07
	average	43.242	11.284	5.336	40.134
