# Supplementary material for: Genome-wide analysis of the Saccharina japonica sulfotransferase genes and their transcriptional profiles during whole developmental periods and under abiotic stresses
Source: BMC Plant Biol. 2020 Jun 11;20:271. doi: 10.1186/s12870-020-02422-3 (PMC7291590; doi:10.1186/s12870-020-02422-3)
Supplement: Supplementary file 7 — Additional file 7: Table S7. Sequenced results of cloned and sequenced genes. [file 12870_2020_2422_MOESM7_ESM.xlsx]

## Sheet: Sheet1
Supplementary Table S7 Sequenced results of cloned and sequenced genes
Gene ID	Sequence
GENE_011842	GGGGGGAACATTCCCTCTAGAATAATTTTGTTTAACTTTAAGAAGGAGATATACATATGAGCGATAAAATTATTCACCTGACTGACGACAGTTTTGACACGGATGTACTCAAAGCGGACGGGGCGATCCTCGTCGATTTCTGGGCAGAGTGGTGCGGTCCGTGCAAAATGATCGCCCCGATTCTGGATGAAATCGCTGACGAATATCAGGGCAAACTGACCGTTGCAAAACTGAACATCGATCAAAACCCTGGCACTGCGCCGAAATATGGCATCCGTGGTATCCCGACTCTGCTGCTGTTCAAAAACGGTGAAGTGGCGGCAACCAAAGTGGGTGCACTGTCTAAAGGTCAGTTGAAAGAGTTCCTCGACGCTAACCTGGCCGGTTCTGGTTCTGGCC…
GENE_013439	GGGGCGGGTACATTCCCTCTAGAATAATTTTGTTTAACTTTAAGAAGGAGATATACATATGAGCGATAAAATTATTCACCTGACTGACGACAGTTTTGACACGGATGTACTCAAAGCGGACGGGGCGATCCTCGTCGATTTCTGGGCAGAGTGGTGCGGTCCGTGCAAAATGATCGCCCCGATTCTGGATGAAATCGCTGACGAATATCAGGGCAAACTGACCGTTGCAAAACTGAACATCGATCAAAACCCTGGCACTGCGCCGAAATATGGCATCCGTGGTATCCCGACTCTGCTGCTGTTCAAAAACGGTGAAGTGGCGGCAACCAAAGTGGGTGCACTGTCTAAAGGTCAGTTGAAAGAGTTCCTCGACGCTAACCTGGCCGGTTCTGGTTCTGG…
GENE_014314	CCCAAGCTTATGGTGCATGGCTTGGAGTGCCTGGCTCTTCTTCAGAGGCTGACTCGATGTGCCTTCAGCCTAACAGACTCCGCTGGGATCGCATCCGACAAGAATGCAGTAAGCTACGGATCGCCGGAGCTCAACATACTGGGGGCTGCTCATGGTGCCAAGCAGTTTTTCCAGGCACACGAACAACTTATCGAAACGTGTAACAAGCGTAGGGCCGTTGCGGTGAAGTCCATTCGCCTCACCGAGGGCCTGGGTGGAAAGGACTACGACGTCTCGGGACTCCAGGTGCTGCATCTCGTCCGTGATCCCCGAGCAGTTGTGAGATCTCAGCAAGCGCACTTAATGACGTCGTGGGGGGGGCGTGGTCGGGTCAAAGCTGACAACAGGAAGACGTCGCGC…
