# Supplementary material for: Genome-wide analysis of the Saccharina japonica sulfotransferase genes and their transcriptional profiles during whole developmental periods and under abiotic stresses
Source: BMC Plant Biol. 2020 Jun 11;20:271. doi: 10.1186/s12870-020-02422-3 (PMC7291590; doi:10.1186/s12870-020-02422-3)
Supplement: Supplementary file 8 — Additional file 8: Table S8. Transcriptional profiles enriched pathway in S. japonica different development stages. [file 12870_2020_2422_MOESM8_ESM.xlsx]

## Sheet: Sheet1
Supplementary Table S8 Transcriptional profiles enriched pathway in S. japonica different development stages
Trend	Enriched pathway	Q-value
	Oxidative phosphorylation	5.89e-06
	Photosynthesis - antenna proteins	0.000752
	Photosynthesis	0.00446
	Carbon fixation in photosynthetic organisms	0.0192
	Metabolic pathways	0.0483
	Ribosome	4.59e-08
	Nitrogen metabolism	0.583
	Sulfur metabolism	0.583
	Inositol phosphate metabolism	0.583
	Ribosome biogenesis in eukaryotes	4.28e-05
	Spliceosome	0.0257
	Basal transcription factors	0.462
	Carbon fixation in photosynthetic organisms	0.482283
	Lysine biosynthesis	0.482283
	Spliceosome	0.482283
	Carbon metabolism	0.482283
	Amino sugar and nucleotide sugar metabolism	0.001287
	Ribosome biogenesis in eukaryotes	0.018579
	Oxidative phosphorylation	0.023079
	RNA transport	0.072636
	Metabolic pathways	0.000438863
	Biosynthesis of antibiotics	0.00136505
	Biosynthesis of secondary metabolites	0.00136505
	Fatty acid biosynthesis	0.00648834
	Fatty acid metabolism	0.00746102
	Mismatch repair	0.117495
	Base excision repair	0.219344
	One carbon pool by folate	0.298478
	Nicotinate and nicotinamide metabolism	0.403128
	Non-homologous end-joining	0.759158
