# Supplementary material for: Genome-wide analysis of the Saccharina japonica sulfotransferase genes and their transcriptional profiles during whole developmental periods and under abiotic stresses
Source: BMC Plant Biol. 2020 Jun 11;20:271. doi: 10.1186/s12870-020-02422-3 (PMC7291590; doi:10.1186/s12870-020-02422-3)
Supplement: Supplementary file 9 — Additional file 9: Table S9. Transcriptional profiles enriched pathway in S. japonica different tissues. [file 12870_2020_2422_MOESM9_ESM.xlsx]

## Sheet: Sheet1
Supplementary Table S9 Transcriptional profiles enriched pathway in S. japonica different tissues
Trend	Enriched pathway	Q-value
	Photosynthesis - antenna proteins	5.90185e-06
	Metabolic pathways	0.00150034
	Microbial metabolism in diverse environments	0.0400158
	Biosynthesis of secondary metabolites	0.0400158
	Carbon metabolism	0.0551286
	Metabolic pathways	0.0538
	Microbial metabolism in diverse environments	0.0538
	Pyruvate metabolism	0.0538
	Oxidative phosphorylation	0.0191693
	Fatty acid biosynthesis	0.0339212
	Biotin metabolism	0.0449074
	Fatty acid metabolism	0.0495422
	Metabolic pathways	0.103919
	Metabolic pathways	0.00178882
	Oxidative phosphorylation	0.00178882
	Lysine biosynthesis	0.57737
	Sulfur relay system	0.57737
	Biosynthesis of antibiotics	0.57737
	Peroxisome	0.57737
	Biosynthesis of secondary metabolites	0.57737
	Biosynthesis of secondary metabolites	0.189469
	Carbon fixation in photosynthetic organisms	0.211386
	Inositol phosphate metabolism	0.216128
	Microbial metabolism	0.216128
	Metabolic pathways	0.216128
